# Supplementary material for: Tumor cells-derived conditioned medium induced pro-tumoral phenotypes in macrophages through calcium-nuclear factor κB interaction
Source: BMC Cancer. 2022 Dec 19;22:1327. doi: 10.1186/s12885-022-10431-8 (PMC9762082; doi:10.1186/s12885-022-10431-8)
Supplement: Supplementary file 1 — Additional file 1: Supplementary Fig. 1. The gating strategies for flow cytometry. Gating strategy for figure 2A. Gating strategy for figure 5B. Gating strategy for figure 6 and figure 9C. [file 12885_2022_10431_MOESM1_ESM.xlsx]

## Sheet: supplementary table 4 down-regu
	ONTOLOGY	ID	Description	GeneRatio	BgRatio	pvalue	p.adjust	qvalue	geneID	Count
GO:0051607	BP	GO:0051607	defense response to virus	26/349	217/23239	3.36303e-16	8.82794e-13	6.83859e-13	20304/21939/237886/12043/20737/667370/57444/15959/54123/58185/246727/15958/23960/100038882/17857/231655/15945/16160/17329/16411/58203/23962/15957/17858/14468/56213	26
GO:0009615	BP	GO:0009615	response to virus	28/349	262/23239	4.75772e-16	8.82794e-13	6.83859e-13	21926/20304/21939/237886/12043/20737/667370/57444/15959/54123/58185/246727/15958/23960/100038882/17857/231655/15945/16160/17329/16411/58203/23962/15957/17858/14468/56213/14255	28
GO:0035456	BP	GO:0035456	response to interferon-beta	11/349	52/23239	2.611e-10	3.22981e-07	2.50198e-07	226695/667370/15959/327959/236312/16365/15957/60440/14468/15953/100702	11
GO:0035458	BP	GO:0035458	cellular response to interferon-beta	10/349	42/23239	4.92897e-10	4.57285e-07	3.54237e-07	226695/667370/15959/236312/16365/15957/60440/14468/15953/100702	10
GO:0045071	BP	GO:0045071	negative regulation of viral genome replication	9/349	52/23239	7.30484e-08	5.42165e-05	4.1999e-05	21926/20304/57444/58185/246727/23960/100038882/231655/23962	9
GO:0001819	BP	GO:0001819	positive regulation of cytokine production	23/349	425/23239	1.41369e-07	8.74367e-05	6.77331e-05	108723/20303/21926/20779/16162/20304/21939/16956/20737/27007/17470/54123/18124/12189/58185/50931/64297/16160/19074/12775/14255/13861/53856	23
GO:0002697	BP	GO:0002697	regulation of immune effector process	22/349	405/23239	2.49081e-07	0.000132049	0.000102292	14990/21926/20304/21939/110557/74748/22256/20737/15042/27007/18124/58185/50931/64297/16160/16197/13421/12775/14126/16768/56213/15006	22
GO:0055074	BP	GO:0055074	calcium ion homeostasis	24/349	477/23239	2.86598e-07	0.000132945	0.000102987	15212/65973/18441/213438/16542/329693/13051/19222/20304/21939/68027/69810/240660/12043/12286/11549/15945/14683/20190/12389/12769/12775/14126/320707	24
GO:0006874	BP	GO:0006874	cellular calcium ion homeostasis	23/349	460/23239	5.68001e-07	0.000234206	0.000181428	15212/65973/18441/213438/16542/329693/13051/19222/20304/21939/68027/69810/240660/12043/12286/11549/15945/20190/12389/12769/12775/14126/320707	23
GO:0051480	BP	GO:0051480	regulation of cytosolic calcium ion concentration	20/349	364/23239	7.38478e-07	0.000274049	0.000212293	65973/18441/213438/16542/329693/13051/19222/68027/69810/240660/12043/12286/11549/15945/20190/12389/12769/12775/14126/320707	20
GO:0001562	BP	GO:0001562	response to protozoan	7/349	36/23239	9.31181e-07	0.000313031	0.00024249	21939/20737/16160/384059/60440/14468/100702	7
GO:0045069	BP	GO:0045069	regulation of viral genome replication	10/349	90/23239	1.01222e-06	0.000313031	0.00024249	21926/20304/12043/57444/58185/246727/23960/100038882/231655/23962	10
GO:0002703	BP	GO:0002703	regulation of leukocyte mediated immunity	16/349	247/23239	1.1542e-06	0.000314863	0.00024391	14990/21926/21939/110557/22256/20737/15042/27007/58185/50931/16160/16197/13421/14126/16768/15006	16
GO:0048525	BP	GO:0048525	negative regulation of viral process	10/349	92/23239	1.24246e-06	0.000314863	0.00024391	20303/21926/20304/57444/58185/246727/23960/100038882/231655/23962	10
GO:0002706	BP	GO:0002706	regulation of lymphocyte mediated immunity	14/349	192/23239	1.34651e-06	0.000314863	0.00024391	14990/21926/21939/110557/22256/20737/15042/27007/58185/50931/16160/16197/16768/15006	14
GO:0072503	BP	GO:0072503	cellular divalent inorganic cation homeostasis	23/349	484/23239	1.35753e-06	0.000314863	0.00024391	15212/65973/18441/213438/16542/329693/13051/19222/20304/21939/68027/69810/240660/12043/12286/11549/15945/20190/12389/12769/12775/14126/320707	23
GO:0050727	BP	GO:0050727	regulation of inflammatory response	18/349	318/23239	1.74595e-06	0.000381131	0.000295244	21926/13051/20304/11540/74748/20737/17470/22259/211651/23945/64297/11815/16160/19016/24110/16365/13421/12775	18
GO:0032609	BP	GO:0032609	interferon-gamma production	11/349	120/23239	2.02183e-06	0.000416834	0.000322902	26362/21926/16162/23882/20737/27007/100038882/50931/16160/12775/14255	11
GO:1903901	BP	GO:1903901	negative regulation of viral life cycle	9/349	77/23239	2.30371e-06	0.00044995	0.000348555	21926/20304/57444/58185/246727/23960/100038882/231655/23962	9
GO:0002819	BP	GO:0002819	regulation of adaptive immune response	14/349	202/23239	2.45507e-06	0.000455538	0.000352884	14990/21926/21939/110557/22256/20737/15042/54123/58185/50931/16160/16197/12775/15006	14
GO:0043901	BP	GO:0043901	negative regulation of multi-organism process	13/349	177/23239	2.9655e-06	0.000524046	0.000405953	20303/21926/20304/57444/58185/246727/23960/100038882/231655/16160/23962/16365/56213	13
GO:0006816	BP	GO:0006816	calcium ion transport	20/349	405/23239	3.77709e-06	0.000637126	0.000493551	16534/20303/65973/329693/18591/20304/11540/69810/240660/12043/12286/24115/217154/11549/15945/12287/20190/12389/14126/320707	20
GO:0019079	BP	GO:0019079	viral genome replication	10/349	107/23239	4.96276e-06	0.00080073	0.000620288	21926/20304/12043/57444/58185/246727/23960/100038882/231655/23962	10
GO:0070838	BP	GO:0070838	divalent metal ion transport	21/349	452/23239	5.56794e-06	0.000854341	0.000661818	16518/16534/20303/65973/329693/18591/20304/11540/69810/240660/12043/12286/24115/217154/11549/15945/12287/20190/12389/14126/320707	21
GO:0002822	BP	GO:0002822	regulation of adaptive immune response based on somatic recombination of immune receptors built from immunoglobulin superfamily domains	13/349	188/23239	5.75546e-06	0.000854341	0.000661818	14990/21926/21939/110557/22256/20737/15042/58185/50931/16160/16197/12775/15006	13
GO:0072511	BP	GO:0072511	divalent inorganic cation transport	21/349	455/23239	6.16149e-06	0.000879434	0.000681256	16518/16534/20303/65973/329693/18591/20304/11540/69810/240660/12043/12286/24115/217154/11549/15945/12287/20190/12389/14126/320707	21
GO:0007204	BP	GO:0007204	positive regulation of cytosolic calcium ion concentration	17/349	316/23239	6.65671e-06	0.000914928	0.000708752	65973/18441/213438/16542/329693/13051/19222/69810/12043/12286/11549/15945/20190/12389/12769/12775/14126	17
GO:0042832	BP	GO:0042832	defense response to protozoan	6/349	32/23239	7.16156e-06	0.000949163	0.000735272	21939/16160/384059/60440/14468/100702	6
GO:0002699	BP	GO:0002699	positive regulation of immune effector process	15/349	256/23239	8.45037e-06	0.00103056	0.000798326	14990/21926/21939/110557/22256/15042/27007/18124/58185/64297/16160/12775/14126/16768/15006	15
GO:0045088	BP	GO:0045088	regulation of innate immune response	15/349	256/23239	8.45037e-06	0.00103056	0.000798326	21926/74748/27007/54123/58185/22259/12703/16160/19016/58203/16365/12389/384059/16768/239081	15
GO:0043900	BP	GO:0043900	regulation of multi-organism process	19/349	392/23239	8.60883e-06	0.00103056	0.000798326	17079/20303/18441/21926/20304/12043/20737/57444/18792/58185/246727/23960/100038882/231655/16160/23962/16365/12389/56213	19
GO:0002824	BP	GO:0002824	positive regulation of adaptive immune response based on somatic recombination of immune receptors built from immunoglobulin superfamily domains	11/349	141/23239	9.68325e-06	0.00112295	0.0008699	14990/21926/21939/110557/22256/15042/58185/50931/16160/12775/15006	11
GO:0051924	BP	GO:0051924	regulation of calcium ion transport	15/349	261/23239	1.06448e-05	0.00119705	0.000927299	20303/65973/329693/18591/20304/11540/69810/12043/12286/24115/217154/15945/12287/12389/14126	15
GO:0019221	BP	GO:0019221	cytokine-mediated signaling pathway	17/349	330/23239	1.17275e-05	0.00128002	0.00099157	20303/26362/21926/18591/13051/20304/20299/54123/12703/15945/17329/19016/58203/12389/12769/60440/14255	17
GO:0002708	BP	GO:0002708	positive regulation of lymphocyte mediated immunity	11/349	145/23239	1.26316e-05	0.00133931	0.0010375	14990/21926/21939/110557/22256/15042/27007/58185/16160/16768/15006	11
GO:0048662	BP	GO:0048662	negative regulation of smooth muscle cell proliferation	7/349	53/23239	1.38137e-05	0.00142396	0.00110308	19222/11815/16160/19016/234593/12389/16011	7
GO:0002705	BP	GO:0002705	positive regulation of leukocyte mediated immunity	12/349	176/23239	1.51475e-05	0.00145844	0.00112979	14990/21926/21939/110557/22256/15042/27007/58185/16160/14126/16768/15006	12
GO:0035457	BP	GO:0035457	cellular response to interferon-alpha	4/349	11/23239	1.51806e-05	0.00145844	0.00112979	26362/15959/15958/15957	4
GO:0002821	BP	GO:0002821	positive regulation of adaptive immune response	11/349	148/23239	1.53272e-05	0.00145844	0.00112979	14990/21926/21939/110557/22256/15042/58185/50931/16160/12775/15006	11
GO:1901623	BP	GO:1901623	regulation of lymphocyte chemotaxis	5/349	22/23239	1.58426e-05	0.00146979	0.00113858	20303/20304/27007/15945/12775	5
GO:2000401	BP	GO:2000401	regulation of lymphocyte migration	7/349	55/23239	1.7724e-05	0.00160424	0.00124273	20303/20304/20737/27007/11815/15945/12775	7
GO:0002683	BP	GO:0002683	negative regulation of immune system process	20/349	454/23239	2.00808e-05	0.00177428	0.00137445	26362/21926/329693/11540/68027/74748/20737/27007/17470/22259/50931/12703/11815/16160/19016/16197/16365/16768/56213/14255	20
GO:0043903	BP	GO:0043903	regulation of symbiosis, encompassing mutualism through parasitism	13/349	212/23239	2.0886e-05	0.00180251	0.00139632	20303/21926/20304/12043/57444/58185/246727/23960/100038882/231655/16160/23962/12389	13
GO:0044403	BP	GO:0044403	symbiont process	17/349	347/23239	2.23467e-05	0.00188474	0.00146002	20303/26362/21926/20304/12043/57444/58185/246727/23960/100038882/231655/16160/58203/23962/12389/14468/100702	17
GO:0030316	BP	GO:0030316	osteoclast differentiation	9/349	104/23239	2.75139e-05	0.00226898	0.00175767	21926/20779/75766/20304/68027/235505/16160/97086/14683	9
GO:0032102	BP	GO:0032102	negative regulation of response to external stimulus	16/349	319/23239	2.92739e-05	0.00234512	0.00181665	12527/18591/13051/11540/74748/20737/27007/17470/235505/18792/22259/11815/16160/19016/16365/56213	16
GO:0014812	BP	GO:0014812	muscle cell migration	9/349	105/23239	2.9701e-05	0.00234512	0.00181665	17295/20779/18591/20304/12043/18124/18792/234593/16011	9
GO:0014911	BP	GO:0014911	positive regulation of smooth muscle cell migration	7/349	60/23239	3.16334e-05	0.00244566	0.00189454	20779/18591/20304/12043/18124/18792/16011	7
GO:0048660	BP	GO:0048660	regulation of smooth muscle cell proliferation	11/349	162/23239	3.5566e-05	0.00265247	0.00205474	21926/18591/19222/20304/18124/11815/16160/19016/234593/12389/16011	11
GO:0019058	BP	GO:0019058	viral life cycle	12/349	192/23239	3.59065e-05	0.00265247	0.00205474	26362/21926/20304/12043/57444/58185/246727/23960/100038882/231655/23962/12389	12
GO:0001910	BP	GO:0001910	regulation of leukocyte mediated cytotoxicity	9/349	108/23239	3.71675e-05	0.00265247	0.00205474	14990/110557/15042/27007/16160/16197/13421/16768/15006	9
GO:0032649	BP	GO:0032649	regulation of interferon-gamma production	9/349	108/23239	3.71675e-05	0.00265247	0.00205474	26362/21926/16162/27007/100038882/50931/16160/12775/14255	9
GO:0014910	BP	GO:0014910	regulation of smooth muscle cell migration	8/349	84/23239	3.85895e-05	0.002702	0.00209311	20779/18591/20304/12043/18124/18792/234593/16011	8
GO:0002366	BP	GO:0002366	leukocyte activation involved in immune response	14/349	258/23239	3.93375e-05	0.00270336	0.00209416	17079/56743/13051/21939/23882/22256/20737/18124/26909/50931/16160/13421/12775/14126	14
GO:0002274	BP	GO:0002274	myeloid leukocyte activation	12/349	196/23239	4.39159e-05	0.00291396	0.00225731	56743/17988/13051/75766/20304/27007/17470/18124/22259/13421/14126/53856	12
GO:0070372	BP	GO:0070372	regulation of ERK1 and ERK2 cascade	16/349	330/23239	4.39724e-05	0.00291396	0.00225731	20303/319520/17295/26362/18441/11910/16542/20779/18591/20304/20299/327957/11549/234593/12389/14255	16
GO:0050728	BP	GO:0050728	negative regulation of inflammatory response	10/349	138/23239	4.63386e-05	0.00295569	0.00228963	13051/11540/74748/20737/17470/22259/11815/16160/19016/16365	10
GO:0002263	BP	GO:0002263	cell activation involved in immune response	14/349	262/23239	4.64978e-05	0.00295569	0.00228963	17079/56743/13051/21939/23882/22256/20737/18124/26909/50931/16160/13421/12775/14126	14
GO:0048659	BP	GO:0048659	smooth muscle cell proliferation	11/349	167/23239	4.69916e-05	0.00295569	0.00228963	21926/18591/19222/20304/18124/11815/16160/19016/234593/12389/16011	11
GO:0071346	BP	GO:0071346	cellular response to interferon-gamma	9/349	112/23239	4.95438e-05	0.00306428	0.00237375	20303/20304/20299/12703/16160/19016/16365/14468/100702	9
GO:1903900	BP	GO:1903900	regulation of viral life cycle	10/349	140/23239	5.23704e-05	0.00318601	0.00246805	21926/20304/12043/57444/58185/246727/23960/100038882/231655/23962	10
GO:0031349	BP	GO:0031349	positive regulation of defense response	16/349	336/23239	5.44663e-05	0.00326007	0.00252543	21926/20304/18619/27007/54123/58185/22259/64297/16160/58203/16365/12389/384059/12775/16768/239081	16
GO:0050878	BP	GO:0050878	regulation of body fluid levels	16/349	337/23239	5.64147e-05	0.0033231	0.00257425	12443/16534/22371/17295/12527/26362/18441/18591/11540/19124/18792/14071/22259/12583/14683/12389	16
GO:0060700	BP	GO:0060700	regulation of ribonuclease activity	4/349	15/23239	5.98733e-05	0.00341831	0.002648	246727/23960/231655/23962	4
GO:2000811	BP	GO:2000811	negative regulation of anoikis	4/349	15/23239	5.98733e-05	0.00341831	0.002648	20779/21885/12043/12389	4
GO:0045672	BP	GO:0045672	positive regulation of osteoclast differentiation	5/349	29/23239	6.55343e-05	0.00368481	0.00285445	21926/20304/16160/97086/14683	5
GO:0002709	BP	GO:0002709	regulation of T cell mediated immunity	8/349	91/23239	6.86924e-05	0.00374313	0.00289963	14990/110557/20737/15042/58185/16160/16197/15006	8
GO:0014909	BP	GO:0014909	smooth muscle cell migration	8/349	91/23239	6.86924e-05	0.00374313	0.00289963	20779/18591/20304/12043/18124/18792/234593/16011	8
GO:0016032	BP	GO:0016032	viral process	14/349	272/23239	6.95975e-05	0.00374313	0.00289963	20303/26362/21926/20304/12043/57444/58185/246727/23960/100038882/231655/58203/23962/12389	14
GO:0002443	BP	GO:0002443	leukocyte mediated immunity	20/349	498/23239	7.30094e-05	0.00387054	0.00299833	56743/14990/21926/21939/110557/22256/20737/15042/27007/54123/18124/58185/26909/50931/16160/16197/13421/14126/16768/15006	20
GO:0022612	BP	GO:0022612	gland morphogenesis	10/349	146/23239	7.46364e-05	0.00389655	0.00301847	17295/21926/20779/18591/12043/104156/18792/12389/16011/18208	10
GO:0050792	BP	GO:0050792	regulation of viral process	11/349	176/23239	7.56e-05	0.00389655	0.00301847	20303/21926/20304/12043/57444/58185/246727/23960/100038882/231655/23962	11
GO:0032570	BP	GO:0032570	response to progesterone	4/349	16/23239	7.88877e-05	0.00401031	0.00310659	20779/22259/16365/12389	4
GO:0072676	BP	GO:0072676	lymphocyte migration	8/349	93/23239	8.02068e-05	0.00402226	0.00311586	20303/20304/20299/20737/27007/11815/15945/12775	8
GO:0070371	BP	GO:0070371	ERK1 and ERK2 cascade	16/349	348/23239	8.22567e-05	0.00407006	0.00315289	20303/319520/17295/26362/18441/11910/16542/20779/18591/20304/20299/327957/11549/234593/12389/14255	16
GO:0006260	BP	GO:0006260	DNA replication	13/349	243/23239	8.53544e-05	0.00416776	0.00322857	17295/17218/21853/68026/16881/70024/76843/18973/71988/77011/214901/52679/223970	13
GO:0002224	BP	GO:0002224	toll-like receptor signaling pathway	8/349	95/23239	9.32778e-05	0.00446475	0.00345863	21926/54123/58185/22259/16365/12389/384059/239081	8
GO:0051052	BP	GO:0051052	regulation of DNA metabolic process	18/349	428/23239	9.38427e-05	0.00446475	0.00345863	17295/20779/18591/21853/21939/22256/14051/12189/71988/77011/50931/19362/19016/214901/52679/12649/223970/243529	18
GO:0045089	BP	GO:0045089	positive regulation of innate immune response	12/349	213/23239	9.76765e-05	0.00458832	0.00355436	21926/27007/54123/58185/22259/16160/58203/16365/12389/384059/16768/239081	12
GO:0000188	BP	GO:0000188	inactivation of MAPK activity	4/349	17/23239	0.000101942	0.00469113	0.003634	319520/13537/12389/75590	4
GO:0031341	BP	GO:0031341	regulation of cell killing	9/349	123/23239	0.000102737	0.00469113	0.003634	14990/110557/15042/27007/16160/16197/13421/16768/15006	9
GO:0032496	BP	GO:0032496	response to lipopolysaccharide	16/349	355/23239	0.000103657	0.00469113	0.003634	17079/26362/21926/16162/13051/19222/20304/27007/22169/22259/15945/16160/17329/16365/12775/100702	16
GO:0070374	BP	GO:0070374	positive regulation of ERK1 and ERK2 cascade	13/349	249/23239	0.000109033	0.00487494	0.00377638	20303/17295/26362/18441/16542/20779/18591/20304/20299/327957/11549/234593/14255	13
GO:1902105	BP	GO:1902105	regulation of leukocyte differentiation	14/349	287/23239	0.000122856	0.00542761	0.00420451	108723/26362/21926/75766/20304/68027/211651/12703/16160/97086/16197/14683/12775/14255	14
GO:0007596	BP	GO:0007596	blood coagulation	10/349	157/23239	0.000136529	0.00591307	0.00458058	22371/12527/26362/18441/18591/19124/18792/14071/14683/12389	10
GO:0048247	BP	GO:0048247	lymphocyte chemotaxis	6/349	53/23239	0.000139182	0.00591307	0.00458058	20303/20304/20299/27007/15945/12775	6
GO:0002758	BP	GO:0002758	innate immune response-activating signal transduction	9/349	128/23239	0.000139399	0.00591307	0.00458058	21926/27007/54123/58185/22259/16365/12389/384059/239081	9
GO:0006281	BP	GO:0006281	DNA repair	18/349	442/23239	0.000140218	0.00591307	0.00458058	21853/68026/16881/18140/79221/22256/14051/76843/12189/18973/71988/211651/77011/26909/19362/12649/223970/623474	18
GO:0007599	BP	GO:0007599	hemostasis	10/349	159/23239	0.000151492	0.00621739	0.00481632	22371/12527/26362/18441/18591/19124/18792/14071/14683/12389	10
GO:0002764	BP	GO:0002764	immune response-regulating signaling pathway	18/349	445/23239	0.000152441	0.00621739	0.00481632	16534/56743/21926/329693/21939/12047/12043/27007/54123/18124/58185/22259/16365/12389/384059/12775/14126/239081	18
GO:0043405	BP	GO:0043405	regulation of MAP kinase activity	14/349	293/23239	0.000152461	0.00621739	0.00481632	319520/17295/21926/20779/18591/21939/23882/13537/54612/12389/12775/22223/75590/121021	14
GO:0001914	BP	GO:0001914	regulation of T cell mediated cytotoxicity	6/349	54/23239	0.000154621	0.00623695	0.00483147	14990/110557/15042/16160/16197/15006	6
GO:0010959	BP	GO:0010959	regulation of metal ion transport	17/349	407/23239	0.000158617	0.00632934	0.00490304	16518/20303/65973/329693/18591/20304/11540/69810/12043/12286/24115/217154/15945/14683/12287/12389/14126	17
GO:0050817	BP	GO:0050817	coagulation	10/349	161/23239	0.000167813	0.00662506	0.00513212	22371/12527/26362/18441/18591/19124/18792/14071/14683/12389	10
GO:0002548	BP	GO:0002548	monocyte chemotaxis	6/349	55/23239	0.000171384	0.00664163	0.00514496	20303/18591/20304/20299/74748/15945	6
GO:0071674	BP	GO:0071674	mononuclear cell migration	7/349	78/23239	0.000171813	0.00664163	0.00514496	20303/18591/20304/20299/74748/15945/12775	7
GO:0009636	BP	GO:0009636	response to toxic substance	15/349	334/23239	0.000176306	0.00674245	0.00522306	20303/212032/17295/26362/21926/16542/18591/21853/20304/11540/16881/12043/11898/18124/12583	15
GO:0044419	BP	GO:0044419	interspecies interaction between organisms	17/349	411/23239	0.000178055	0.00674245	0.00522306	20303/26362/21926/20304/12043/57444/58185/246727/23960/100038882/231655/16160/58203/23962/12389/14468/100702	17
GO:0002237	BP	GO:0002237	response to molecule of bacterial origin	16/349	373/23239	0.000182478	0.00681909	0.00528243	17079/26362/21926/16162/13051/19222/20304/27007/22169/22259/15945/16160/17329/16365/12775/100702	16
GO:0048545	BP	GO:0048545	response to steroid hormone	12/349	228/23239	0.000184874	0.00681909	0.00528243	16948/21926/20779/12043/11898/12189/22259/12583/16365/14608/12389/225872	12
GO:1902107	BP	GO:1902107	positive regulation of leukocyte differentiation	10/349	163/23239	0.000185591	0.00681909	0.00528243	26362/21926/75766/20304/12703/16160/97086/16197/14683/12775	10
GO:0030217	BP	GO:0030217	T cell differentiation	13/349	264/23239	0.000194414	0.00707324	0.00547931	108723/23882/12047/12043/20737/58185/211651/12703/16160/16197/12769/12775/14255	13
GO:0034341	BP	GO:0034341	response to interferon-gamma	9/349	134/23239	0.000197227	0.00710591	0.00550462	20303/20304/20299/12703/16160/19016/16365/14468/100702	9
GO:0051146	BP	GO:0051146	striated muscle cell differentiation	14/349	301/23239	0.000201401	0.00718652	0.00556706	79362/226101/17295/11790/21916/74376/79221/12043/11549/15945/17329/20190/16011/22223	14
GO:0022407	BP	GO:0022407	regulation of cell-cell adhesion	16/349	382/23239	0.000238569	0.00843172	0.00653166	108723/12527/21926/20779/20304/11540/20737/11898/18124/67916/12703/16160/16197/12389/12775/16768	16
GO:0031348	BP	GO:0031348	negative regulation of defense response	11/349	201/23239	0.000243606	0.00847879	0.00656812	13051/11540/74748/20737/17470/22259/11815/16160/19016/16365/56213	11
GO:2000209	BP	GO:2000209	regulation of anoikis	4/349	21/23239	0.000244471	0.00847879	0.00656812	20779/21885/12043/12389	4
GO:2000403	BP	GO:2000403	positive regulation of lymphocyte migration	5/349	38/23239	0.000247971	0.00850549	0.0065888	20303/20304/20737/15945/12775	5
GO:0042060	BP	GO:0042060	wound healing	15/349	345/23239	0.000249824	0.00850549	0.0065888	16948/22371/226101/12527/26362/18441/20969/18591/19124/235505/18792/14071/14683/12389/94045	15
GO:0007159	BP	GO:0007159	leukocyte cell-cell adhesion	14/349	310/23239	0.000272112	0.00904763	0.00700877	108723/21926/13051/20304/11540/20737/11898/18124/12703/16160/16197/12389/12775/16768	14
GO:0001909	BP	GO:0001909	leukocyte mediated cytotoxicity	9/349	140/23239	0.000273751	0.00904763	0.00700877	14990/110557/15042/27007/16160/16197/13421/16768/15006	9
GO:1903708	BP	GO:1903708	positive regulation of hemopoiesis	11/349	204/23239	0.000276713	0.00904763	0.00700877	26362/21926/75766/20304/100038882/12703/16160/97086/16197/14683/12775	11
GO:0002763	BP	GO:0002763	positive regulation of myeloid leukocyte differentiation	6/349	60/23239	0.000277939	0.00904763	0.00700877	21926/75766/20304/16160/97086/14683	6
GO:0048008	BP	GO:0048008	platelet-derived growth factor receptor signaling pathway	6/349	60/23239	0.000277939	0.00904763	0.00700877	71602/18591/19222/18124/11815/234593	6
GO:0001912	BP	GO:0001912	positive regulation of leukocyte mediated cytotoxicity	7/349	85/23239	0.000293522	0.00947181	0.00733737	14990/110557/15042/27007/16160/16768/15006	7
GO:1903037	BP	GO:1903037	regulation of leukocyte cell-cell adhesion	13/349	277/23239	0.000309696	0.00986571	0.0076425	108723/21926/20304/11540/20737/11898/18124/12703/16160/16197/12389/12775/16768	13
GO:0042089	BP	GO:0042089	cytokine biosynthetic process	8/349	113/23239	0.000311045	0.00986571	0.0076425	108723/21926/13051/23882/20737/54123/16768/53856	8
GO:0001818	BP	GO:0001818	negative regulation of cytokine production	12/349	242/23239	0.000319221	0.0100392	0.00777693	17295/26362/21926/13051/11815/16160/19016/16365/19074/16768/14255/13861	12
GO:0071222	BP	GO:0071222	cellular response to lipopolysaccharide	13/349	279/23239	0.000331791	0.0101237	0.00784236	17079/26362/21926/13051/20304/27007/22169/22259/15945/16160/17329/16365/100702	13
GO:0072593	BP	GO:0072593	reactive oxygen species metabolic process	13/349	279/23239	0.000331791	0.0101237	0.00784236	17295/21926/18591/13051/12043/11898/27007/18792/12189/16365/12389/13861/53856	13
GO:0002673	BP	GO:0002673	regulation of acute inflammatory response	6/349	62/23239	0.000332819	0.0101237	0.00784236	21926/20304/20737/19016/13421/12775	6
GO:0070098	BP	GO:0070098	chemokine-mediated signaling pathway	6/349	62/23239	0.000332819	0.0101237	0.00784236	20303/20304/20299/15945/17329/12769	6
GO:0003013	BP	GO:0003013	circulatory system process	18/349	475/23239	0.000336242	0.0101447	0.00785859	16518/20303/78286/17295/18441/16542/20779/109648/18591/20112/11540/23945/11549/19016/14683/12287/12389/12873	18
GO:0002573	BP	GO:0002573	myeloid leukocyte differentiation	11/349	209/23239	0.000340315	0.0101847	0.00788964	21926/20779/75766/20304/68027/235505/16160/19016/97086/14683/12775	11
GO:0035455	BP	GO:0035455	response to interferon-alpha	4/349	23/23239	0.000353231	0.0104269	0.00807727	26362/15959/15958/15957	4
GO:1903706	BP	GO:1903706	regulation of hemopoiesis	16/349	396/23239	0.000355482	0.0104269	0.00807727	108723/26362/21926/16542/75766/20304/68027/211651/100038882/12703/16160/97086/16197/14683/12775/14255	16
GO:2000404	BP	GO:2000404	regulation of T cell migration	5/349	41/23239	0.000356837	0.0104269	0.00807727	20304/20737/11815/15945/12775	5
GO:0002218	BP	GO:0002218	activation of innate immune response	9/349	146/23239	0.00037338	0.0108251	0.0083857	21926/27007/54123/58185/22259/16365/12389/384059/239081	9
GO:0042110	BP	GO:0042110	T cell activation	18/349	480/23239	0.000380772	0.0109538	0.00848543	108723/20304/23882/11540/12047/12043/20737/58185/211651/12703/16160/16197/209488/12389/12769/12775/16768/14255	18
GO:0035690	BP	GO:0035690	cellular response to drug	15/349	360/23239	0.000391797	0.0110449	0.00855594	20303/212032/17295/26362/21926/16542/20779/18591/21853/74748/18124/12189/12515/16365/20190	15
GO:0042107	BP	GO:0042107	cytokine metabolic process	8/349	117/23239	0.000393621	0.0110449	0.00855594	108723/21926/13051/23882/20737/54123/16768/53856	8
GO:0000768	BP	GO:0000768	syncytium formation by plasma membrane fusion	6/349	64/23239	0.000395842	0.0110449	0.00855594	226101/75766/226841/235505/15945/17329	6
GO:0140253	BP	GO:0140253	NA	6/349	64/23239	0.000395842	0.0110449	0.00855594	226101/75766/226841/235505/15945/17329	6
GO:0060402	BP	GO:0060402	calcium ion transport into cytosol	9/349	148/23239	0.000412579	0.011426	0.00885116	65973/329693/69810/12043/11549/15945/20190/12389/14126	9
GO:0072677	BP	GO:0072677	eosinophil migration	4/349	24/23239	0.000418888	0.0115148	0.00891995	20303/20304/20299/13861	4
GO:0043491	BP	GO:0043491	protein kinase B signaling	10/349	181/23239	0.000429569	0.011636	0.00901384	26362/21926/16542/20779/13051/20304/21939/54612/16011/240752	10
GO:0055002	BP	GO:0055002	striated muscle cell development	10/349	181/23239	0.000429569	0.011636	0.00901384	226101/17295/11790/21916/74376/79221/12043/11549/20190/22223	10
GO:0071219	BP	GO:0071219	cellular response to molecule of bacterial origin	13/349	287/23239	0.00043412	0.011674	0.00904333	17079/26362/21926/13051/20304/27007/22169/22259/15945/16160/17329/16365/100702	13
GO:0045786	BP	GO:0045786	negative regulation of cell cycle	17/349	445/23239	0.000446087	0.0119096	0.00922578	12443/21926/21853/20112/11787/208628/12577/12043/76843/20620/12189/77011/16160/52679/12649/216795/53626	17
GO:0050900	BP	GO:0050900	leukocyte migration	14/349	326/23239	0.000450958	0.0119536	0.00925989	20303/21926/18591/13051/20304/20299/74748/20737/27007/11815/15945/17329/12775/13861	14
GO:0014902	BP	GO:0014902	myotube differentiation	8/349	120/23239	0.000466579	0.0122259	0.00947079	79362/226101/17295/79221/12043/15945/17329/20190	8
GO:0006949	BP	GO:0006949	syncytium formation	6/349	66/23239	0.000467818	0.0122259	0.00947079	226101/75766/226841/235505/15945/17329	6
GO:0019915	BP	GO:0019915	lipid storage	6/349	68/23239	0.000549599	0.0141636	0.0109719	15212/21926/16956/22259/19016/12389	6
GO:0043407	BP	GO:0043407	negative regulation of MAP kinase activity	6/349	68/23239	0.000549599	0.0141636	0.0109719	319520/13537/54612/12389/22223/75590	6
GO:0060326	BP	GO:0060326	cell chemotaxis	13/349	295/23239	0.000562086	0.0143855	0.0111438	20303/17295/16542/18591/13051/20304/20299/74748/27007/15945/17329/12769/12775	13
GO:0031295	BP	GO:0031295	T cell costimulation	4/349	26/23239	0.000575562	0.0146018	0.0113113	108723/20737/12389/12775	4
GO:0010595	BP	GO:0010595	positive regulation of endothelial cell migration	7/349	95/23239	0.000578404	0.0146018	0.0113113	17295/16542/18591/21939/79221/20620/67916	7
GO:0002449	BP	GO:0002449	lymphocyte mediated immunity	16/349	415/23239	0.000591072	0.0148052	0.0114689	14990/21926/21939/110557/22256/20737/15042/27007/54123/58185/26909/50931/16160/16197/16768/15006	16
GO:2000107	BP	GO:2000107	negative regulation of leukocyte apoptotic process	6/349	69/23239	0.000594443	0.0148052	0.0114689	26362/20304/12044/16197/209488/12775	6
GO:0007346	BP	GO:0007346	regulation of mitotic cell cycle	18/349	499/23239	0.000599931	0.0148423	0.0114976	12443/17295/21926/18591/208628/12577/12043/76843/73420/20620/12189/12704/108000/77011/52679/12649/218793/216795	18
GO:0045639	BP	GO:0045639	positive regulation of myeloid cell differentiation	7/349	96/23239	0.000615997	0.0151388	0.0117273	21926/75766/20304/100038882/16160/97086/14683	7
GO:0071900	BP	GO:0071900	regulation of protein serine/threonine kinase activity	16/349	418/23239	0.000638408	0.0153535	0.0118936	12443/319520/17295/21926/20779/18591/21939/23882/13537/118449/54612/12389/12775/22223/75590/121021	16
GO:0002711	BP	GO:0002711	positive regulation of T cell mediated immunity	6/349	70/23239	0.000642075	0.0153535	0.0118936	14990/110557/15042/58185/16160/15006	6
GO:1990868	BP	GO:1990868	response to chemokine	6/349	70/23239	0.000642075	0.0153535	0.0118936	20303/20304/20299/15945/17329/12769	6
GO:1990869	BP	GO:1990869	cellular response to chemokine	6/349	70/23239	0.000642075	0.0153535	0.0118936	20303/20304/20299/15945/17329/12769	6
GO:0002221	BP	GO:0002221	pattern recognition receptor signaling pathway	8/349	126/23239	0.000645417	0.0153535	0.0118936	21926/54123/58185/22259/16365/12389/384059/239081	8
GO:0031343	BP	GO:0031343	positive regulation of cell killing	7/349	97/23239	0.000655502	0.0154941	0.0120025	14990/110557/15042/27007/16160/16768/15006	7
GO:0032069	BP	GO:0032069	regulation of nuclease activity	4/349	27/23239	0.000667719	0.0156829	0.0121488	246727/23960/231655/23962	4
GO:0042088	BP	GO:0042088	T-helper 1 type immune response	5/349	47/23239	0.00067864	0.0156895	0.0121539	23882/20737/50931/16160/12775	5
GO:0050866	BP	GO:0050866	negative regulation of cell activation	10/349	192/23239	0.00068068	0.0156895	0.0121539	12527/26362/18591/11540/20737/17470/22259/12703/16768/14255	10
GO:2000377	BP	GO:2000377	regulation of reactive oxygen species metabolic process	10/349	192/23239	0.00068068	0.0156895	0.0121539	21926/18591/13051/12043/11898/27007/18792/12189/16365/12389	10
GO:0045670	BP	GO:0045670	regulation of osteoclast differentiation	6/349	71/23239	0.000692612	0.0158659	0.0122906	21926/20304/68027/16160/97086/14683	6
GO:0097191	BP	GO:0097191	extrinsic apoptotic signaling pathway	11/349	228/23239	0.000705297	0.0160574	0.0124389	21926/11910/20779/13051/12047/12043/14051/12189/12044/22035/12389	11
GO:0048285	BP	GO:0048285	organelle fission	17/349	464/23239	0.000711994	0.016111	0.0124805	12443/17295/21926/16542/18591/20112/12577/73420/54141/12704/12877/211651/17857/214901/12649/17858/17864	17
GO:0006310	BP	GO:0006310	DNA recombination	12/349	265/23239	0.000716506	0.0161149	0.0124834	21939/16881/22256/12189/26909/50931/19362/214901/12649/223970/623474/243529	12
GO:0042692	BP	GO:0042692	muscle cell differentiation	15/349	382/23239	0.000722414	0.0161186	0.0124863	79362/226101/17295/18591/11790/21916/74376/79221/12043/11549/15945/17329/20190/16011/22223	15
GO:0060401	BP	GO:0060401	cytosolic calcium ion transport	9/349	160/23239	0.00072536	0.0161186	0.0124863	65973/329693/69810/12043/11549/15945/20190/12389/14126	9
GO:0000302	BP	GO:0000302	response to reactive oxygen species	10/349	194/23239	0.000737291	0.0161654	0.0125225	212032/17295/26362/21926/20779/16881/12043/18124/11815/12775	10
GO:1903039	BP	GO:1903039	positive regulation of leukocyte cell-cell adhesion	10/349	194/23239	0.000737291	0.0161654	0.0125225	108723/21926/20304/20737/18124/12703/16160/16197/12389/12775	10
GO:0000018	BP	GO:0000018	regulation of DNA recombination	7/349	99/23239	0.000740531	0.0161654	0.0125225	21939/22256/50931/19362/12649/223970/243529	7
GO:0008015	BP	GO:0008015	blood circulation	17/349	466/23239	0.000746606	0.0162027	0.0125514	16518/20303/78286/17295/18441/16542/109648/18591/20112/11540/23945/11549/19016/14683/12287/12389/12873	17
GO:0071897	BP	GO:0071897	DNA biosynthetic process	9/349	161/23239	0.000758372	0.0163623	0.0126751	20779/18591/68026/16881/76843/18973/19016/214901/12649	9
GO:0055001	BP	GO:0055001	muscle cell development	10/349	195/23239	0.000767018	0.0164191	0.0127191	226101/17295/11790/21916/74376/79221/12043/11549/20190/22223	10
GO:0031294	BP	GO:0031294	lymphocyte costimulation	4/349	28/23239	0.000769854	0.0164191	0.0127191	108723/20737/12389/12775	4
GO:0033002	BP	GO:0033002	muscle cell proliferation	11/349	231/23239	0.000785289	0.0165267	0.0128024	21926/18591/19222/20304/18124/11815/16160/19016/234593/12389/16011	11
GO:0010522	BP	GO:0010522	regulation of calcium ion transport into cytosol	7/349	100/23239	0.000786196	0.0165267	0.0128024	65973/329693/69810/12043/15945/12389/14126	7
GO:2001236	BP	GO:2001236	regulation of extrinsic apoptotic signaling pathway	9/349	162/23239	0.000792599	0.0165267	0.0128024	21926/11910/20779/13051/12043/14051/12189/22035/12389	9
GO:0051928	BP	GO:0051928	positive regulation of calcium ion transport	8/349	130/23239	0.000792709	0.0165267	0.0128024	20303/65973/18591/20304/69810/217154/15945/12389	8
GO:0043270	BP	GO:0043270	positive regulation of ion transport	13/349	307/23239	0.000813021	0.0167731	0.0129933	16518/20303/65973/18441/18591/20304/11540/69810/217154/110877/15945/14683/12389	13
GO:0022409	BP	GO:0022409	positive regulation of cell-cell adhesion	11/349	232/23239	0.000813571	0.0167731	0.0129933	108723/21926/20304/20737/18124/67916/12703/16160/16197/12389/12775	11
GO:0001916	BP	GO:0001916	positive regulation of T cell mediated cytotoxicity	5/349	49/23239	0.000823245	0.0168033	0.0130167	14990/110557/15042/16160/15006	5
GO:0030098	BP	GO:0030098	lymphocyte differentiation	15/349	387/23239	0.000824089	0.0168033	0.0130167	108723/26362/23882/12047/79221/12043/20737/58185/211651/12703/16160/16197/12769/12775/14255	15
GO:0010885	BP	GO:0010885	regulation of cholesterol storage	3/349	13/23239	0.000858794	0.0171231	0.0132644	16956/22259/19016	3
GO:0072425	BP	GO:0072425	signal transduction involved in G2 DNA damage checkpoint	3/349	13/23239	0.000858794	0.0171231	0.0132644	76843/12189/12649	3
GO:0097529	BP	GO:0097529	myeloid leukocyte migration	10/349	198/23239	0.000862178	0.0171231	0.0132644	20303/18591/13051/20304/20299/74748/15945/17329/12775/13861	10
GO:1904018	BP	GO:1904018	positive regulation of vasculature development	10/349	198/23239	0.000862178	0.0171231	0.0132644	16542/18591/13051/20304/21939/226841/79221/20620/12189/320910	10
GO:0018108	BP	GO:0018108	peptidyl-tyrosine phosphorylation	13/349	309/23239	0.000862844	0.0171231	0.0132644	16542/20779/18591/16162/20304/21939/67916/64297/11549/12703/16160/12389/121021	13
GO:0002456	BP	GO:0002456	T cell mediated immunity	8/349	132/23239	0.000875868	0.0171769	0.0133061	14990/110557/20737/15042/58185/16160/16197/15006	8
GO:0002931	BP	GO:0002931	response to ischemia	4/349	29/23239	0.000882545	0.0171769	0.0133061	13051/12043/12389/22223	4
GO:0002757	BP	GO:0002757	immune response-activating signal transduction	16/349	431/23239	0.000882858	0.0171769	0.0133061	16534/56743/21926/329693/12047/12043/27007/54123/18124/58185/22259/16365/12389/384059/12775/239081	16
GO:0003014	BP	GO:0003014	renal system process	7/349	102/23239	0.00088419	0.0171769	0.0133061	71602/16790/18591/11540/12043/11549/14683	7
GO:0071216	BP	GO:0071216	cellular response to biotic stimulus	13/349	310/23239	0.0008887	0.0171769	0.0133061	17079/26362/21926/13051/20304/27007/22169/22259/15945/16160/17329/16365/100702	13
GO:0002460	BP	GO:0002460	adaptive immune response based on somatic recombination of immune receptors built from immunoglobulin superfamily domains	16/349	432/23239	0.00090458	0.0173932	0.0134737	14990/21926/21939/23882/110557/22256/20737/15042/54123/58185/26909/50931/16160/16197/12775/15006	16
GO:0018212	BP	GO:0018212	peptidyl-tyrosine modification	13/349	312/23239	0.000942368	0.0180264	0.0139642	16542/20779/18591/16162/20304/21939/67916/64297/11549/12703/16160/12389/121021	13
GO:0009314	BP	GO:0009314	response to radiation	15/349	393/23239	0.000961889	0.0183055	0.0141804	12443/68026/12043/24115/76843/20893/12189/211651/77011/16160/19362/19016/12649/234593/623474	15
GO:0032729	BP	GO:0032729	positive regulation of interferon-gamma production	6/349	76/23239	0.000993105	0.0188031	0.0145659	21926/16162/27007/50931/16160/14255	6
GO:0009611	BP	GO:0009611	response to wounding	17/349	479/23239	0.00100864	0.0189971	0.0147162	16948/22371/226101/12527/26362/18441/20969/18591/19124/12043/235505/18792/14071/14683/12389/19716/94045	17
GO:0006261	BP	GO:0006261	DNA-dependent DNA replication	8/349	135/23239	0.00101359	0.0189971	0.0147162	17218/21853/16881/70024/18973/77011/214901/52679	8
GO:0045787	BP	GO:0045787	positive regulation of cell cycle	14/349	355/23239	0.00103298	0.0192632	0.0149223	12443/17295/21926/20779/18591/76843/54141/18124/12189/12704/52679/12649/218793/53626	14
GO:0050921	BP	GO:0050921	positive regulation of chemotaxis	8/349	136/23239	0.00106316	0.0195405	0.0151371	20303/17295/16542/18591/20304/15945/12775/73710	8
GO:0001913	BP	GO:0001913	T cell mediated cytotoxicity	6/349	77/23239	0.00106364	0.0195405	0.0151371	14990/110557/15042/16160/16197/15006	6
GO:0048747	BP	GO:0048747	muscle fiber development	6/349	77/23239	0.00106364	0.0195405	0.0151371	226101/74376/79221/12043/20190/22223	6
GO:0010642	BP	GO:0010642	negative regulation of platelet-derived growth factor receptor signaling pathway	3/349	14/23239	0.00108089	0.0195802	0.0151678	19222/11815/234593	3
GO:1904705	BP	GO:1904705	regulation of vascular smooth muscle cell proliferation	5/349	52/23239	0.00108163	0.0195802	0.0151678	21926/18591/18124/19016/16011	5
GO:1990874	BP	GO:1990874	vascular smooth muscle cell proliferation	5/349	52/23239	0.00108163	0.0195802	0.0151678	21926/18591/18124/19016/16011	5
GO:0090068	BP	GO:0090068	positive regulation of cell cycle process	11/349	241/23239	0.00110824	0.0199645	0.0154656	12443/17295/21926/18591/76843/54141/12189/12704/52679/218793/53626	11
GO:0030168	BP	GO:0030168	platelet activation	6/349	78/23239	0.00113796	0.0203732	0.0157822	22371/12527/26362/18441/18591/14683	6
GO:0043276	BP	GO:0043276	anoikis	4/349	31/23239	0.00114191	0.0203732	0.0157822	20779/21885/12043/12389	4
GO:0001906	BP	GO:0001906	cell killing	9/349	171/23239	0.00116094	0.0206137	0.0159684	14990/110557/15042/27007/16160/16197/13421/16768/15006	9
GO:0072678	BP	GO:0072678	T cell migration	5/349	53/23239	0.0011798	0.0208488	0.0161506	20304/20737/11815/15945/12775	5
GO:0001933	BP	GO:0001933	negative regulation of protein phosphorylation	15/349	402/23239	0.00120487	0.0211892	0.0164143	319520/17295/72446/11910/23882/11540/235505/67916/13537/12703/54612/12389/22223/53626/75590	15
GO:0038034	BP	GO:0038034	signal transduction in absence of ligand	6/349	79/23239	0.0012162	0.0211892	0.0164143	21926/13051/12047/12043/14051/12044	6
GO:0097192	BP	GO:0097192	extrinsic apoptotic signaling pathway in absence of ligand	6/349	79/23239	0.0012162	0.0211892	0.0164143	21926/13051/12047/12043/14051/12044	6
GO:0042326	BP	GO:0042326	negative regulation of phosphorylation	16/349	445/23239	0.001231	0.0213469	0.0165364	319520/17295/72446/11910/23882/11540/12577/235505/67916/13537/12703/54612/12389/22223/53626/75590	16
GO:0010389	BP	GO:0010389	regulation of G2/M transition of mitotic cell cycle	6/349	80/23239	0.00129848	0.0221819	0.0171833	12443/76843/12189/108000/77011/12649	6
GO:0043367	BP	GO:0043367	CD4-positive, alpha-beta T cell differentiation	6/349	80/23239	0.00129848	0.0221819	0.0171833	23882/20737/58185/12703/16160/12775	6
GO:2000106	BP	GO:2000106	regulation of leukocyte apoptotic process	7/349	109/23239	0.00130517	0.0221819	0.0171833	26362/20304/18124/12044/16197/209488/12775	7
GO:0010819	BP	GO:0010819	regulation of T cell chemotaxis	3/349	15/23239	0.00133615	0.0221819	0.0171833	20304/15945/12775	3
GO:0010878	BP	GO:0010878	cholesterol storage	3/349	15/23239	0.00133615	0.0221819	0.0171833	16956/22259/19016	3
GO:0030730	BP	GO:0030730	sequestering of triglyceride	3/349	15/23239	0.00133615	0.0221819	0.0171833	21926/16956/19016	3
GO:0071404	BP	GO:0071404	cellular response to low-density lipoprotein particle stimulus	3/349	15/23239	0.00133615	0.0221819	0.0171833	12527/16956/19016	3
GO:0010634	BP	GO:0010634	positive regulation of epithelial cell migration	8/349	141/23239	0.00134086	0.0221819	0.0171833	17295/16542/20779/18591/21939/79221/20620/67916	8
GO:0019233	BP	GO:0019233	sensory perception of pain	8/349	141/23239	0.00134086	0.0221819	0.0171833	18441/21926/12286/18619/23945/16160/12287/22223	8
GO:0030595	BP	GO:0030595	leukocyte chemotaxis	10/349	210/23239	0.0013449	0.0221819	0.0171833	20303/18591/13051/20304/20299/74748/27007/15945/17329/12775	10
GO:0050920	BP	GO:0050920	regulation of chemotaxis	10/349	210/23239	0.0013449	0.0221819	0.0171833	20303/17295/16542/18591/20304/74748/27007/15945/12775/73710	10
GO:0000075	BP	GO:0000075	cell cycle checkpoint	9/349	176/23239	0.00141885	0.023298	0.0180479	12443/21853/208628/76843/20620/12189/77011/12649/216795	9
GO:0046632	BP	GO:0046632	alpha-beta T cell differentiation	7/349	111/23239	0.00145037	0.0234025	0.0181288	23882/12043/20737/58185/12703/16160/12775	7
GO:0002476	BP	GO:0002476	antigen processing and presentation of endogenous peptide antigen via MHC class Ib	4/349	33/23239	0.00145044	0.0234025	0.0181288	14990/110557/15042/15006	4
GO:1901099	BP	GO:1901099	negative regulation of signal transduction in absence of ligand	4/349	33/23239	0.00145044	0.0234025	0.0181288	21926/13051/12043/14051	4
GO:2001240	BP	GO:2001240	negative regulation of extrinsic apoptotic signaling pathway in absence of ligand	4/349	33/23239	0.00145044	0.0234025	0.0181288	21926/13051/12043/14051	4
GO:0002253	BP	GO:0002253	activation of immune response	17/349	496/23239	0.00146624	0.0235041	0.0182076	16534/56743/21926/329693/12047/12043/27007/54123/18124/14962/58185/22259/16365/12389/384059/12775/239081	17
GO:0019217	BP	GO:0019217	regulation of fatty acid metabolic process	6/349	82/23239	0.00147574	0.0235041	0.0182076	14077/18124/12189/22259/19016/12389	6
GO:0051899	BP	GO:0051899	membrane depolarization	6/349	82/23239	0.00147574	0.0235041	0.0182076	16542/20779/11540/12286/209488/12389	6
GO:0007626	BP	GO:0007626	locomotory behavior	11/349	250/23239	0.00148584	0.0235639	0.0182538	15212/171166/78286/11540/21916/12286/18619/104156/64297/12287/22223	11
GO:0043536	BP	GO:0043536	positive regulation of blood vessel endothelial cell migration	5/349	56/23239	0.00151397	0.0239078	0.0185203	16542/18591/21939/79221/20620	5
GO:0000086	BP	GO:0000086	G2/M transition of mitotic cell cycle	7/349	112/23239	0.00152754	0.0239086	0.0185209	12443/76843/12189/12704/108000/77011/12649	7
GO:0001942	BP	GO:0001942	hair follicle development	7/349	112/23239	0.00152754	0.0239086	0.0185209	21926/381269/12043/235505/14683/16011/16870	7
GO:0055067	BP	GO:0055067	monovalent inorganic cation homeostasis	8/349	144/23239	0.00153335	0.0239086	0.0185209	16790/11540/74748/12043/14683/20536/59033/242341	8
GO:0050867	BP	GO:0050867	positive regulation of cell activation	16/349	456/23239	0.00158021	0.0245362	0.0190071	108723/26362/18591/20304/21939/12043/22256/20737/27007/18124/12703/16160/16197/12389/12775/14126	16
GO:0097530	BP	GO:0097530	granulocyte migration	8/349	145/23239	0.00160216	0.0246074	0.0190622	20303/20304/20299/74748/15945/17329/12775/13861	8
GO:0002428	BP	GO:0002428	antigen processing and presentation of peptide antigen via MHC class Ib	4/349	34/23239	0.00162458	0.0246074	0.0190622	14990/110557/15042/15006	4
GO:0002861	BP	GO:0002861	regulation of inflammatory response to antigenic stimulus	4/349	34/23239	0.00162458	0.0246074	0.0190622	21926/20737/16160/12775	4
GO:0032735	BP	GO:0032735	positive regulation of interleukin-12 production	4/349	34/23239	0.00162458	0.0246074	0.0190622	21939/16160/12775/14255	4
GO:1904707	BP	GO:1904707	positive regulation of vascular smooth muscle cell proliferation	4/349	34/23239	0.00162458	0.0246074	0.0190622	21926/18591/18124/16011	4
GO:2000406	BP	GO:2000406	positive regulation of T cell migration	4/349	34/23239	0.00162458	0.0246074	0.0190622	20304/20737/15945/12775	4
GO:0050730	BP	GO:0050730	regulation of peptidyl-tyrosine phosphorylation	11/349	253/23239	0.00163294	0.0246336	0.0190825	20779/18591/20304/21939/67916/64297/11549/12703/16160/12389/121021	11
GO:0032103	BP	GO:0032103	positive regulation of response to external stimulus	12/349	292/23239	0.00164364	0.0246945	0.0191297	17079/20303/17295/21926/16542/18591/20304/64297/15945/16365/12775/73710	12
GO:0045766	BP	GO:0045766	positive regulation of angiogenesis	9/349	180/23239	0.00165677	0.0247915	0.0192048	16542/13051/20304/21939/226841/79221/20620/12189/320910	9
GO:0050777	BP	GO:0050777	negative regulation of immune response	8/349	146/23239	0.00167339	0.0249395	0.0193195	21926/74748/20737/50931/16160/19016/16197/16365	8
GO:0098773	BP	GO:0098773	skin epidermis development	7/349	114/23239	0.00169146	0.025108	0.01945	21926/381269/12043/235505/14683/16011/16870	7
GO:0060443	BP	GO:0060443	mammary gland morphogenesis	5/349	58/23239	0.00177235	0.0260853	0.0202071	20779/104156/12389/16011/18208	5
GO:0022404	BP	GO:0022404	molting cycle process	7/349	115/23239	0.00177838	0.0260853	0.0202071	21926/381269/12043/235505/14683/16011/16870	7
GO:0022405	BP	GO:0022405	hair cycle process	7/349	115/23239	0.00177838	0.0260853	0.0202071	21926/381269/12043/235505/14683/16011/16870	7
GO:0034121	BP	GO:0034121	regulation of toll-like receptor signaling pathway	5/349	59/23239	0.001913	0.0279494	0.0216511	54123/58185/22259/16365/12389	5
GO:0002922	BP	GO:0002922	positive regulation of humoral immune response	3/349	17/23239	0.00195293	0.0280693	0.021744	21926/16365/12775	3
GO:0140131	BP	GO:0140131	positive regulation of lymphocyte chemotaxis	3/349	17/23239	0.00195293	0.0280693	0.021744	20303/20304/12775	3
GO:2001028	BP	GO:2001028	positive regulation of endothelial cell chemotaxis	3/349	17/23239	0.00195293	0.0280693	0.021744	17295/16542/18591	3
GO:0010632	BP	GO:0010632	regulation of epithelial cell migration	10/349	221/23239	0.00196206	0.0280693	0.021744	17295/16542/20779/11881/18591/21939/79221/20620/67916/19016	10
GO:2001023	BP	GO:2001023	regulation of response to drug	7/349	117/23239	0.00196261	0.0280693	0.021744	212032/17295/21926/11540/12286/18124/110877	7
GO:0048732	BP	GO:0048732	gland development	16/349	466/23239	0.00196659	0.0280693	0.021744	12443/22371/17295/21926/20779/18591/12577/12043/104156/18792/12583/52679/12389/16011/53626/18208	16
GO:0044770	BP	GO:0044770	cell cycle phase transition	14/349	381/23239	0.00199978	0.0284336	0.0220262	12443/21853/12577/12043/76843/20620/12189/18973/12704/108000/77011/52679/12649/218793	14
GO:0010565	BP	GO:0010565	regulation of cellular ketone metabolic process	7/349	118/23239	0.00206009	0.0290684	0.0225179	14077/12286/18124/12189/22259/19016/12389	7
GO:1990266	BP	GO:1990266	neutrophil migration	7/349	118/23239	0.00206009	0.0290684	0.0225179	20303/20304/20299/74748/15945/17329/12775	7
GO:0002285	BP	GO:0002285	lymphocyte activation involved in immune response	9/349	186/23239	0.00207262	0.0291344	0.0225691	17079/21939/23882/22256/20737/26909/50931/16160/12775	9
GO:1990845	BP	GO:1990845	adaptive thermogenesis	8/349	152/23239	0.00215506	0.0301789	0.0233782	13371/23882/22259/19016/14683/67092/12389/224796	8
GO:0010830	BP	GO:0010830	regulation of myotube differentiation	5/349	61/23239	0.00221854	0.0308557	0.0239025	79362/79221/12043/15945/17329	5
GO:0050731	BP	GO:0050731	positive regulation of peptidyl-tyrosine phosphorylation	9/349	188/23239	0.00222837	0.0308557	0.0239025	20779/18591/20304/21939/67916/64297/11549/16160/121021	9
GO:0044772	BP	GO:0044772	mitotic cell cycle phase transition	13/349	344/23239	0.00224443	0.0308557	0.0239025	12443/12577/12043/76843/20620/12189/18973/12704/108000/77011/52679/12649/218793	13
GO:0010594	BP	GO:0010594	regulation of endothelial cell migration	8/349	153/23239	0.00224496	0.0308557	0.0239025	17295/16542/18591/21939/79221/20620/67916/19016	8
GO:0046631	BP	GO:0046631	alpha-beta T cell activation	8/349	153/23239	0.00224496	0.0308557	0.0239025	23882/11540/12043/20737/58185/12703/16160/12775	8
GO:0001573	BP	GO:0001573	ganglioside metabolic process	3/349	18/23239	0.00231761	0.03162	0.0244945	15212/241230/320910	3
GO:1904754	BP	GO:1904754	positive regulation of vascular associated smooth muscle cell migration	3/349	18/23239	0.00231761	0.03162	0.0244945	18591/18124/16011	3
GO:0043535	BP	GO:0043535	regulation of blood vessel endothelial cell migration	6/349	90/23239	0.0023748	0.0322816	0.025007	16542/18591/21939/79221/20620/19016	6
GO:0002475	BP	GO:0002475	antigen processing and presentation via MHC class Ib	4/349	38/23239	0.00246691	0.0332898	0.025788	14990/110557/15042/15006	4
GO:0002483	BP	GO:0002483	antigen processing and presentation of endogenous peptide antigen	4/349	38/23239	0.00246691	0.0332898	0.025788	14990/110557/15042/15006	4
GO:0002761	BP	GO:0002761	regulation of myeloid leukocyte differentiation	7/349	122/23239	0.00248798	0.0334526	0.0259141	21926/75766/20304/68027/16160/97086/14683	7
GO:0051384	BP	GO:0051384	response to glucocorticoid	6/349	91/23239	0.00251096	0.0336396	0.026059	21926/12043/11898/12583/14608/225872	6
GO:0097237	BP	GO:0097237	cellular response to toxic substance	8/349	156/23239	0.00253243	0.0338053	0.0261873	212032/17295/26362/21926/16542/18591/21853/18124	8
GO:0051235	BP	GO:0051235	maintenance of location	12/349	310/23239	0.00269199	0.0358064	0.0277375	15212/65973/21926/329693/16956/69810/22259/15945/19016/20190/12389/14126	12
GO:0098801	BP	GO:0098801	regulation of renal system process	4/349	39/23239	0.00271673	0.0358172	0.0277459	16790/18591/11540/14683	4
GO:0006907	BP	GO:0006907	pinocytosis	3/349	19/23239	0.00272176	0.0358172	0.0277459	26362/22259/12389	3
GO:0010818	BP	GO:0010818	T cell chemotaxis	3/349	19/23239	0.00272176	0.0358172	0.0277459	20304/15945/12775	3
GO:0070507	BP	GO:0070507	regulation of microtubule cytoskeleton organization	9/349	194/23239	0.00275219	0.0360896	0.0279569	17295/28105/73420/54141/20620/17760/12649/66468/12389	9
GO:1901652	BP	GO:1901652	response to peptide	13/349	353/23239	0.00280305	0.0366272	0.0283733	20715/20779/21853/238393/79221/12286/18124/12877/12583/12703/19016/67092/12389	13
GO:0045930	BP	GO:0045930	negative regulation of mitotic cell cycle	10/349	233/23239	0.00287726	0.037465	0.0290224	12443/21926/208628/12043/20620/12189/77011/52679/12649/216795	10
GO:0008217	BP	GO:0008217	regulation of blood pressure	9/349	196/23239	0.00294693	0.038238	0.0296212	78286/109648/18591/20112/11549/19016/14683/12287/12873	9
GO:2001024	BP	GO:2001024	negative regulation of response to drug	4/349	40/23239	0.00298335	0.0385756	0.0298827	212032/17295/21926/18124	4
GO:0002696	BP	GO:0002696	positive regulation of leukocyte activation	15/349	442/23239	0.00299983	0.0386541	0.0299435	108723/26362/20304/21939/12043/22256/20737/27007/18124/12703/16160/16197/12389/12775/14126	15
GO:0006979	BP	GO:0006979	response to oxidative stress	14/349	399/23239	0.00303618	0.038987	0.0302014	212032/17295/26362/72446/21926/20779/16881/12043/104156/18124/211651/11815/12775/13861	14
GO:0031960	BP	GO:0031960	response to corticosteroid	6/349	95/23239	0.00311495	0.0395682	0.0306516	21926/12043/11898/12583/14608/225872	6
GO:1902749	BP	GO:1902749	regulation of cell cycle G2/M phase transition	6/349	95/23239	0.00311495	0.0395682	0.0306516	12443/76843/12189/108000/77011/12649	6
GO:0014068	BP	GO:0014068	positive regulation of phosphatidylinositol 3-kinase signaling	5/349	66/23239	0.00313611	0.0395682	0.0306516	72446/21926/16542/18591/20304	5
GO:0045428	BP	GO:0045428	regulation of nitric oxide biosynthetic process	5/349	66/23239	0.00313611	0.0395682	0.0306516	21926/13051/11898/27007/12389	5
GO:0051453	BP	GO:0051453	regulation of intracellular pH	5/349	66/23239	0.00313611	0.0395682	0.0306516	74748/12043/20536/59033/242341	5
GO:0032693	BP	GO:0032693	negative regulation of interleukin-10 production	3/349	20/23239	0.00316673	0.0395682	0.0306516	16160/19074/13861	3
GO:0045737	BP	GO:0045737	positive regulation of cyclin-dependent protein serine/threonine kinase activity	3/349	20/23239	0.00316673	0.0395682	0.0306516	12443/20779/18591	3
GO:0048245	BP	GO:0048245	eosinophil chemotaxis	3/349	20/23239	0.00316673	0.0395682	0.0306516	20303/20304/20299	3
GO:0048608	BP	GO:0048608	reproductive structure development	15/349	445/23239	0.00319506	0.0397881	0.030822	12443/22371/17295/26362/16542/20779/18591/226841/12577/12043/20708/19016/52679/11576/56213	15
GO:0051054	BP	GO:0051054	positive regulation of DNA metabolic process	10/349	237/23239	0.00324863	0.0401487	0.0311013	17295/20779/18591/21853/21939/22256/14051/12189/214901/52679	10
GO:0044839	BP	GO:0044839	cell cycle G2/M phase transition	7/349	128/23239	0.00325424	0.0401487	0.0311013	12443/76843/12189/12704/108000/77011/12649	7
GO:0019883	BP	GO:0019883	antigen processing and presentation of endogenous antigen	4/349	41/23239	0.00326729	0.0401487	0.0311013	14990/110557/15042/15006	4
GO:0048246	BP	GO:0048246	macrophage chemotaxis	4/349	41/23239	0.00326729	0.0401487	0.0311013	13051/20304/74748/12775	4
GO:0035710	BP	GO:0035710	CD4-positive, alpha-beta T cell activation	6/349	96/23239	0.00328154	0.0401908	0.0311339	23882/20737/58185/12703/16160/12775	6
GO:0052547	BP	GO:0052547	regulation of peptidase activity	14/349	403/23239	0.00331793	0.0405027	0.0313755	65973/21926/20715/20779/11540/238393/12047/20708/235505/13011/19016/22035/216795/12389	14
GO:2001237	BP	GO:2001237	negative regulation of extrinsic apoptotic signaling pathway	6/349	97/23239	0.00345469	0.0420339	0.0325617	21926/20779/13051/12043/14051/12189	6
GO:0061458	BP	GO:0061458	reproductive system development	15/349	449/23239	0.00347151	0.0421006	0.0326133	12443/22371/17295/26362/16542/20779/18591/226841/12577/12043/20708/19016/52679/11576/56213	15
GO:0061041	BP	GO:0061041	regulation of wound healing	7/349	130/23239	0.00354598	0.0428636	0.0332044	12527/18591/235505/18792/67916/12389/94045	7
GO:0001976	BP	GO:0001976	neurological system process involved in regulation of systemic arterial blood pressure	3/349	21/23239	0.00365378	0.0431839	0.0334525	78286/20112/11549	3
GO:0030204	BP	GO:0030204	chondroitin sulfate metabolic process	3/349	21/23239	0.00365378	0.0431839	0.0334525	71738/60322/328780	3
GO:0045063	BP	GO:0045063	T-helper 1 cell differentiation	3/349	21/23239	0.00365378	0.0431839	0.0334525	23882/20737/12775	3
GO:0051900	BP	GO:0051900	regulation of mitochondrial depolarization	3/349	21/23239	0.00365378	0.0431839	0.0334525	16542/20779/209488	3
GO:0090050	BP	GO:0090050	positive regulation of cell migration involved in sprouting angiogenesis	3/349	21/23239	0.00365378	0.0431839	0.0334525	16542/79221/20620	3
GO:1901889	BP	GO:1901889	negative regulation of cell junction assembly	3/349	21/23239	0.00365378	0.0431839	0.0334525	21926/20779/11815	3
GO:0008544	BP	GO:0008544	epidermis development	12/349	322/23239	0.00365393	0.0431839	0.0334525	171166/21926/381269/12043/235505/18991/16918/14683/16011/16870/224796/64929	12
GO:0007093	BP	GO:0007093	mitotic cell cycle checkpoint	7/349	131/23239	0.0036991	0.0434411	0.0336517	12443/208628/20620/12189/77011/12649/216795	7
GO:0071887	BP	GO:0071887	leukocyte apoptotic process	7/349	131/23239	0.0036991	0.0434411	0.0336517	26362/20304/18124/12044/16197/209488/12775	7
GO:0002791	BP	GO:0002791	regulation of peptide secretion	16/349	498/23239	0.00377058	0.0441407	0.0341937	16534/21926/20779/20304/21939/11540/16956/17470/58185/22259/94353/12703/19016/97086/12775/14255	16
GO:0042509	BP	GO:0042509	regulation of tyrosine phosphorylation of STAT protein	5/349	69/23239	0.00380268	0.0443145	0.0343284	20304/21939/12703/16160/12389	5
GO:0001959	BP	GO:0001959	regulation of cytokine-mediated signaling pathway	6/349	99/23239	0.00382125	0.0443145	0.0343284	26362/54123/12703/19016/58203/12389	6
GO:0006022	BP	GO:0006022	aminoglycan metabolic process	6/349	99/23239	0.00382125	0.0443145	0.0343284	15212/18591/71738/60322/227327/328780	6
GO:0006302	BP	GO:0006302	double-strand break repair	9/349	204/23239	0.00383724	0.0443161	0.0343296	21853/16881/12189/71988/26909/19362/12649/223970/623474	9
GO:0042303	BP	GO:0042303	molting cycle	7/349	132/23239	0.00385721	0.0443161	0.0343296	21926/381269/12043/235505/14683/16011/16870	7
GO:0042633	BP	GO:0042633	hair cycle	7/349	132/23239	0.00385721	0.0443161	0.0343296	21926/381269/12043/235505/14683/16011/16870	7
GO:0001890	BP	GO:0001890	placenta development	8/349	168/23239	0.00398109	0.0455545	0.0352889	22371/17295/18591/226841/12577/19016/52679/56213	8
GO:0051348	BP	GO:0051348	negative regulation of transferase activity	10/349	244/23239	0.00398955	0.0455545	0.0352889	319520/20779/23882/11540/13537/19016/54612/12389/22223/75590	10
GO:0030593	BP	GO:0030593	neutrophil chemotaxis	6/349	100/23239	0.00401497	0.0457042	0.0354049	20303/20304/20299/15945/17329/12775	6
GO:0050673	BP	GO:0050673	epithelial cell proliferation	14/349	412/23239	0.00403056	0.0457413	0.0354336	12443/21926/16542/18591/20304/226841/235505/18124/18792/13661/19016/12389/16011/56213	14
GO:2001026	BP	GO:2001026	regulation of endothelial cell chemotaxis	3/349	22/23239	0.00418407	0.0471043	0.0364895	17295/16542/18591	3
GO:0043588	BP	GO:0043588	skin development	11/349	286/23239	0.0041841	0.0471043	0.0364895	17295/21926/381269/12043/235505/18991/14683/20190/16011/16870/64929	11
GO:0050905	BP	GO:0050905	neuromuscular process	7/349	134/23239	0.00418874	0.0471043	0.0364895	15212/11540/12286/18619/18124/22223/224796	7
GO:0042035	BP	GO:0042035	regulation of cytokine biosynthetic process	6/349	101/23239	0.00421587	0.0471216	0.0365029	108723/21926/13051/20737/16768/53856	6
GO:0051783	BP	GO:0051783	regulation of nuclear division	9/349	207/23239	0.00422073	0.0471216	0.0365029	12443/17295/21926/18591/20112/12577/73420/12704/12649	9
GO:1901031	BP	GO:1901031	regulation of response to reactive oxygen species	4/349	44/23239	0.00422837	0.0471216	0.0365029	212032/17295/21926/18124	4
GO:0030641	BP	GO:0030641	regulation of cellular pH	5/349	71/23239	0.00429983	0.0477745	0.0370086	74748/12043/20536/59033/242341	5
GO:0050708	BP	GO:0050708	regulation of protein secretion	15/349	460/23239	0.00433452	0.0480162	0.0371959	16534/21926/20779/20304/21939/11540/16956/17470/58185/22259/94353/12703/97086/12775/14255	15
GO:0042136	BP	GO:0042136	neurotransmitter biosynthetic process	6/349	102/23239	0.0044241	0.0488627	0.0378516	21926/13051/11898/27007/12389/53856	6
GO:0000280	BP	GO:0000280	nuclear division	14/349	417/23239	0.00447737	0.0493042	0.0381936	12443/17295/21926/18591/20112/12577/73420/54141/12704/12877/211651/214901/12649/17864	14
GO:0050671	BP	GO:0050671	positive regulation of lymphocyte proliferation	7/349	136/23239	0.00454141	0.0498615	0.0386253	108723/20304/21939/12043/20737/16160/12775	7
GO:0033643	CC	GO:0033643	host cell part	4/358	19/23416	0.000173645	0.0238827	0.0212138	26362/60440/14468/100702	4
GO:0062023	CC	GO:0062023	NA	15/358	330/23416	0.000187945	0.0238827	0.0212138	16948/22371/78286/18845/71738/20737/66548/12830/12819/17304/16763/19074/56213/18208/121021	15
GO:0018995	CC	GO:0018995	host	4/358	21/23416	0.000261728	0.0238827	0.0212138	26362/60440/14468/100702	4
GO:0043657	CC	GO:0043657	host cell	4/358	21/23416	0.000261728	0.0238827	0.0212138	26362/60440/14468/100702	4
GO:0020003	CC	GO:0020003	symbiont-containing vacuole	3/358	11/23416	0.000533789	0.0319286	0.0283605	60440/14468/100702	3
GO:0044215	CC	GO:0044215	other organism	4/358	27/23416	0.000713929	0.0319286	0.0283605	26362/60440/14468/100702	4
GO:0044216	CC	GO:0044216	other organism cell	4/358	27/23416	0.000713929	0.0319286	0.0283605	26362/60440/14468/100702	4
GO:0044217	CC	GO:0044217	other organism part	4/358	27/23416	0.000713929	0.0319286	0.0283605	26362/60440/14468/100702	4
GO:0065010	CC	GO:0065010	extracellular membrane-bounded organelle	3/358	13/23416	0.000904441	0.0319286	0.0283605	60440/14468/100702	3
GO:0031012	CC	GO:0031012	extracellular matrix	17/358	474/23416	0.00109434	0.0319286	0.0283605	17079/16948/22371/78286/18845/71738/20737/66548/12830/12819/17304/16763/19074/328780/56213/18208/121021	17
GO:0030430	CC	GO:0030430	host cell cytoplasm	3/358	14/23416	0.00113811	0.0319286	0.0283605	60440/14468/100702	3
GO:0033655	CC	GO:0033655	host cell cytoplasm part	3/358	14/23416	0.00113811	0.0319286	0.0283605	60440/14468/100702	3
GO:0045121	CC	GO:0045121	membrane raft	14/358	354/23416	0.00119247	0.0319286	0.0283605	16534/56743/108723/226101/21926/16542/20779/13807/64297/14683/12389/12876/14126/320707	14
GO:0098857	CC	GO:0098857	membrane microdomain	14/358	355/23416	0.00122466	0.0319286	0.0283605	16534/56743/108723/226101/21926/16542/20779/13807/64297/14683/12389/12876/14126/320707	14
GO:0098589	CC	GO:0098589	membrane region	14/358	367/23416	0.00167122	0.0406663	0.0361217	16534/56743/108723/226101/21926/16542/20779/13807/64297/14683/12389/12876/14126/320707	14
GO:0033646	CC	GO:0033646	host intracellular part	3/358	17/23416	0.00205507	0.0419168	0.0372325	60440/14468/100702	3
GO:0043656	CC	GO:0043656	intracellular region of host	3/358	17/23416	0.00205507	0.0419168	0.0372325	60440/14468/100702	3
GO:0099056	CC	GO:0099056	integral component of presynaptic membrane	7/358	116/23416	0.00206713	0.0419168	0.0372325	18441/11540/12286/11549/94332/242425/320707	7
GO:0001078	MF	GO:0001078	transcriptional repressor activity, RNA polymerase II proximal promoter sequence-specific DNA binding	12/355	186/22744	3.81447e-05	0.0194721	0.0170452	79362/11910/226695/20893/381308/623121/102639543/100033459/236312/19016/52679/53626	12
GO:0004896	MF	GO:0004896	cytokine receptor activity	8/355	89/22744	7.65894e-05	0.0194721	0.0170452	16162/13051/50931/16160/16197/12769/12775/14255	8
GO:0000982	MF	GO:0000982	transcription factor activity, RNA polymerase II proximal promoter sequence-specific DNA binding	20/355	491/22744	0.000101417	0.0194721	0.0170452	79362/11910/269389/226695/54123/20893/381308/18124/13661/623121/22259/102639543/100033459/236312/19016/52679/53626/16870/17864/225872	20
