# Supplementary material for: Tumor cells-derived conditioned medium induced pro-tumoral phenotypes in macrophages through calcium-nuclear factor κB interaction
Source: BMC Cancer. 2022 Dec 19;22:1327. doi: 10.1186/s12885-022-10431-8 (PMC9762082; doi:10.1186/s12885-022-10431-8)
Supplement: Supplementary file 2 — Additional file 2: Supplementary Fig. 2. The DEGs of the six group were clustered. [file 12885_2022_10431_MOESM2_ESM.xlsx]

## Sheet: supplementary table 5 up-regula
	ID	Description	GeneRatio	BgRatio	pvalue	p.adjust	qvalue	geneID	Count
mmu04061	mmu04061	Viral protein interaction with cytokine and cytokine receptor	8/104	103/8656	3.06802e-05	0.00622099	0.00538355	20310/50930/56221/20305/20296/20306/12768/56744	8
mmu04668	mmu04668	TNF signaling pathway	8/104	113/8656	5.98172e-05	0.00622099	0.00538355	12702/16176/20310/22329/20296/19225/13614/18710	8
mmu04657	mmu04657	IL-17 signaling pathway	7/104	91/8656	0.000104436	0.00724088	0.00626615	16176/20310/20296/19225/20306/14282/171095	7
mmu04380	mmu04380	Osteoclast differentiation	8/104	128/8656	0.000144112	0.00749382	0.00648503	12702/14284/16176/14130/14282/18710/14200/751864	8
mmu04060	mmu04060	Cytokine-cytokine receptor interaction	12/104	296/8656	0.000211892	0.00881471	0.00762811	16176/16880/16178/20310/50930/56221/20305/20296/20306/12768/56744/171095	12
mmu05146	mmu05146	Amoebiasis	7/104	107/8656	0.000287639	0.00962223	0.00832693	16176/16178/20310/11847/12826/18710/16777	7
mmu05418	mmu05418	Fluid shear stress and atherosclerosis	8/104	144/8656	0.000323825	0.00962223	0.00832693	63873/16176/16178/22329/20296/12562/13614/18710	8
mmu04066	mmu04066	HIF-1 signaling pathway	7/104	112/8656	0.000380536	0.00989393	0.00856206	15251/18641/112407/22041/13614/11601/18710	7
mmu04670	mmu04670	Leukocyte transendothelial migration	7/104	115/8656	0.000446905	0.0103285	0.00893811	22329/12562/98932/12927/12741/18710/59310	7
mmu04062	mmu04062	Chemokine signaling pathway	9/104	198/8656	0.00060226	0.012527	0.0108407	20310/56221/20305/20296/20306/12768/12927/18710/56744	9
mmu05211	mmu05211	Renal cell carcinoma	5/104	68/8656	0.00130054	0.0227347	0.0196742	15251/14194/14388/112407/18710	5
mmu04933	mmu04933	AGE-RAGE signaling pathway in diabetic complications	6/104	101/8656	0.00131161	0.0227347	0.0196742	16176/22329/20296/13614/12826/18710	6
mmu05132	mmu05132	Salmonella infection	5/104	75/8656	0.0020154	0.0301981	0.026133	53791/16176/16803/20310/21872	5
mmu04064	mmu04064	NF-kappa B signaling pathway	6/104	110/8656	0.00203257	0.0301981	0.026133	16176/16803/20310/50930/22329/19225	6
mmu04510	mmu04510	Focal adhesion	8/104	199/8656	0.00264926	0.0367364	0.0317911	21825/109700/98932/12927/12826/18710/59310/16777	8
mmu04810	mmu04810	Regulation of actin cytoskeleton	8/104	216/8656	0.00436885	0.0517009	0.0447412	237860/109700/98932/12927/14745/14178/18710/59310	8
mmu04923	mmu04923	Regulation of lipolysis in adipocytes	4/104	56/8656	0.00447412	0.0517009	0.0447412	19218/18576/19225/18710	4
mmu05144	mmu05144	Malaria	4/104	56/8656	0.00447412	0.0517009	0.0447412	21825/16176/22329/20296	4
mmu05134	mmu05134	Legionellosis	4/104	60/8656	0.00572706	0.0626963	0.0542564	53791/16176/12176/20310	4
mmu05230	mmu05230	Central carbon metabolism in cancer	4/104	67/8656	0.00844569	0.0878352	0.0760112	15251/80879/18641/18710	4
mmu04151	mmu04151	PI3K-Akt signaling pathway	10/104	355/8656	0.0100813	0.0998528	0.0864111	21825/74747/109700/11601/13636/12826/14745/14178/18710/16777	10
mmu05163	mmu05163	Human cytomegalovirus infection	8/104	255/8656	0.0114808	0.108546	0.0939341	16176/19217/19218/20296/19225/12768/12927/18710	8
mmu04015	mmu04015	Rap1 signaling pathway	7/104	214/8656	0.0143785	0.127568	0.110396	21825/11601/13636/12927/14745/14178/18710	7
mmu04024	mmu04024	cAMP signaling pathway	7/104	215/8656	0.0147194	0.127568	0.110396	19217/19218/18576/13614/98932/11936/18710	7
mmu04022	mmu04022	cGMP-PKG signaling pathway	6/104	173/8656	0.017707	0.147323	0.127491	13618/18576/11542/98932/11936/16523	6
mmu04926	mmu04926	Relaxin signaling pathway	5/104	129/8656	0.0193598	0.154879	0.13403	13618/13614/16336/12826/18710	5
mmu04360	mmu04360	Axon guidance	6/104	180/8656	0.0210902	0.157786	0.136545	237860/20562/98932/13636/18710/20563	6
mmu04512	mmu04512	ECM-receptor interaction	4/104	88/8656	0.0212404	0.157786	0.136545	21825/109700/12826/16777	4
mmu00590	mmu00590	Arachidonic acid metabolism	4/104	89/8656	0.0220401	0.15808	0.1368	12409/23887/19225/17001	4
mmu05222	mmu05222	Small cell lung cancer	4/104	92/8656	0.0245489	0.164815	0.142628	19225/12826/18710/16777	4
mmu04080	mmu04080	Neuroactive ligand-receptor interaction	9/104	350/8656	0.0245638	0.164815	0.142628	19217/13618/19218/30878/11542/13614/11535/16336/14745	9
mmu04640	mmu04640	Hematopoietic cell lineage	4/104	95/8656	0.0272241	0.176956	0.153135	16176/109700/16178/12494	4
mmu04620	mmu04620	Toll-like receptor signaling pathway	4/104	99/8656	0.0310531	0.195729	0.169381	53791/16176/16803/18710	4
mmu05321	mmu05321	Inflammatory bowel disease (IBD)	3/104	60/8656	0.0351954	0.215313	0.186329	53791/16176/20849	3
mmu05167	mmu05167	Kaposi sarcoma-associated herpesvirus infection	6/104	216/8656	0.0454222	0.263451	0.227986	15251/20310/19225/12768/11601/18710	6
mmu04625	mmu04625	C-type lectin receptor signaling pathway	4/104	112/8656	0.0455973	0.263451	0.227986	56620/16176/19225/18710	4
mmu05164	mmu05164	Influenza A	5/104	166/8656	0.0493366	0.277352	0.240016	12702/16176/214523/20296/18710	5
mmu04919	mmu04919	Thyroid hormone signaling pathway	4/104	118/8656	0.0533987	0.292288	0.252941	15251/18128/11936/18710	4
mmu05100	mmu05100	Bacterial invasion of epithelial cells	3/104	73/8656	0.0572829	0.29929	0.259001	14388/12927/18710	3
mmu05135	mmu05135	Yersinia infection	4/104	121/8656	0.0575558	0.29929	0.259001	16176/20296/12927/18710	4
mmu05020	mmu05020	Prion diseases	2/104	34/8656	0.0625448	0.312624	0.27054	18128/16176	2
mmu04924	mmu04924	Renin secretion	3/104	76/8656	0.063126	0.312624	0.27054	19217/18576/13614	3
mmu04750	mmu04750	Inflammatory mediator regulation of TRP channels	4/104	127/8656	0.0663771	0.32108	0.277858	63873/16176/19217/18710	4
mmu01521	mmu01521	EGFR tyrosine kinase inhibitor resistance	3/104	79/8656	0.0692349	0.327292	0.283234	14388/211323/18710	3
mmu04662	mmu04662	B cell receptor signaling pathway	3/104	82/8656	0.075602	0.329407	0.285063	68713/14130/18710	3
mmu00620	mmu00620	Pyruvate metabolism	2/104	38/8656	0.0760169	0.329407	0.285063	14194/76238	2
mmu04960	mmu04960	Aldosterone-regulated sodium reabsorption	2/104	38/8656	0.0760169	0.329407	0.285063	11936/18710	2
mmu05143	mmu05143	African trypanosomiasis	2/104	38/8656	0.0760169	0.329407	0.285063	16176/22329	2
mmu04012	mmu04012	ErbB signaling pathway	3/104	84/8656	0.0799863	0.337917	0.292428	14388/211323/18710	3
mmu04140	mmu04140	Autophagy - animal	4/104	138/8656	0.0842645	0.337917	0.292428	15251/12176/74747/18710	4
mmu04540	mmu04540	Gap junction	3/104	86/8656	0.0844792	0.337917	0.292428	21872/14745/22153	3
mmu05323	mmu05323	Rheumatoid arthritis	3/104	86/8656	0.0844792	0.337917	0.292428	16176/20310/20296	3
mmu04658	mmu04658	Th1 and Th2 cell differentiation	3/104	87/8656	0.0867657	0.340514	0.294676	18128/20849/16450	3
mmu05410	mmu05410	Hypertrophic cardiomyopathy (HCM)	3/104	91/8656	0.0961703	0.370434	0.320568	109700/13614/21924	3
mmu05224	mmu05224	Breast cancer	4/104	147/8656	0.100482	0.375229	0.324718	18128/16450/14178/18710	4
mmu01522	mmu01522	Endocrine resistance	3/104	93/8656	0.101023	0.375229	0.324718	18128/16450/18710	3
mmu04974	mmu04974	Protein digestion and absorption	3/104	94/8656	0.103486	0.377634	0.326798	11936/12826/12818	3
mmu04973	mmu04973	Carbohydrate digestion and absorption	2/104	46/8656	0.10532	0.377698	0.326854	11936/18710	2
mmu00380	mmu00380	Tryptophan metabolism	2/104	48/8656	0.113062	0.391947	0.339185	98256/70266	2
mmu04930	mmu04930	Type II diabetes mellitus	2/104	48/8656	0.113062	0.391947	0.339185	12702/18710	2
mmu04659	mmu04659	Th17 cell differentiation	3/104	102/8656	0.124019	0.404853	0.350354	15251/16176/11622	3
mmu05142	mmu05142	Chagas disease (American trypanosomiasis)	3/104	102/8656	0.124019	0.404853	0.350354	16176/20296/18710	3
mmu00430	mmu00430	Taurine and hypotaurine metabolism	1/104	11/8656	0.12457	0.404853	0.350354	23887	1
mmu00920	mmu00920	Sulfur metabolism	1/104	11/8656	0.12457	0.404853	0.350354	20342	1
mmu04978	mmu04978	Mineral absorption	2/104	52/8656	0.128963	0.412681	0.357128	22041/11936	2
mmu04630	mmu04630	JAK-STAT signaling pathway	4/104	165/8656	0.136832	0.425625	0.368329	12702/16880/20849/18710	4
mmu04330	mmu04330	Notch signaling pathway	2/104	54/8656	0.1371	0.425625	0.368329	18128/16450	2
mmu05165	mmu05165	Human papillomavirus infection	7/104	361/8656	0.143116	0.437766	0.378836	21825/18128/109700/19225/12826/18710/16777	7
mmu04014	mmu04014	Ras signaling pathway	5/104	232/8656	0.146631	0.440983	0.38162	14388/11601/13636/14178/18710	5
mmu04514	mmu04514	Cell adhesion molecules (CAMs)	4/104	171/8656	0.149998	0.440983	0.38162	13003/22329/12562/12741	4
mmu00240	mmu00240	Pyrimidine metabolism	2/104	58/8656	0.153698	0.440983	0.38162	80914/22271	2
mmu04370	mmu04370	VEGF signaling pathway	2/104	58/8656	0.153698	0.440983	0.38162	19225/18710	2
mmu00533	mmu00533	Glycosaminoglycan biosynthesis - keratan sulfate	1/104	14/8656	0.15579	0.440983	0.38162	76969	1
mmu05206	mmu05206	MicroRNAs in cancer	6/104	303/8656	0.156888	0.440983	0.38162	21825/18128/74747/19225/13636/18710	6
mmu04935	mmu04935	Growth hormone synthesis, secretion and action	3/104	116/8656	0.163081	0.452277	0.391394	12702/12927/18710	3
mmu00730	mmu00730	Thiamine metabolism	1/104	15/8656	0.165949	0.454177	0.393037	11639	1
mmu04137	mmu04137	Mitophagy - animal	2/104	63/8656	0.174953	0.466542	0.403739	15251/12176	2
mmu04929	mmu04929	GnRH secretion	2/104	63/8656	0.174953	0.466542	0.403739	84036/18710	2
mmu00450	mmu00450	Selenocompound metabolism	1/104	17/8656	0.185906	0.489474	0.423584	70266	1
mmu04020	mmu04020	Calcium signaling pathway	4/104	192/8656	0.199551	0.516215	0.446724	13618/12494/19218/21924	4
mmu05140	mmu05140	Leishmaniasis	2/104	69/8656	0.201026	0.516215	0.446724	16176/19225	2
mmu00220	mmu00220	Arginine biosynthesis	1/104	19/8656	0.20539	0.52099	0.450856	11847	1
mmu04917	mmu04917	Prolactin signaling pathway	2/104	72/8656	0.214232	0.530479	0.459068	12702/18710	2
mmu05218	mmu05218	Melanoma	2/104	72/8656	0.214232	0.530479	0.459068	14178/18710	2
mmu00230	mmu00230	Purine metabolism	3/104	136/8656	0.224093	0.547317	0.47364	14544/18576/11639	3
mmu05205	mmu05205	Proteoglycans in cancer	4/104	205/8656	0.232437	0.547317	0.47364	15251/21825/14388/18710	4
mmu04910	mmu04910	Insulin signaling pathway	3/104	139/8656	0.233625	0.547317	0.47364	12702/18576/18710	3
mmu04964	mmu04964	Proximal tubule bicarbonate reclamation	1/104	22/8656	0.233753	0.547317	0.47364	11936	1
mmu01230	mmu01230	Biosynthesis of amino acids	2/104	77/8656	0.236411	0.547317	0.47364	18641/11847	2
mmu04270	mmu04270	Vascular smooth muscle contraction	3/104	140/8656	0.23682	0.547317	0.47364	13614/11535/98932	3
mmu04970	mmu04970	Salivary secretion	2/104	78/8656	0.240864	0.550547	0.476435	12494/11936	2
mmu05162	mmu05162	Measles	3/104	144/8656	0.249673	0.564478	0.48849	16176/14130/18710	3
mmu04072	mmu04072	Phospholipase D signaling pathway	3/104	148/8656	0.262632	0.574471	0.497138	14388/14745/18710	3
mmu04932	mmu04932	Non-alcoholic fatty liver disease (NAFLD)	3/104	150/8656	0.269145	0.574471	0.497138	12702/16176/18710	3
mmu05226	mmu05226	Gastric cancer	3/104	150/8656	0.269145	0.574471	0.497138	14388/14178/18710	3
mmu05168	mmu05168	Herpes simplex virus 1 infection	7/104	436/8656	0.269608	0.574471	0.497138	12702/16176/50930/20296/18710/243963/626832	7
mmu04392	mmu04392	Hippo signaling pathway - multiple species	1/104	26/8656	0.270017	0.574471	0.497138	21676	1
mmu04260	mmu04260	Cardiac muscle contraction	2/104	86/8656	0.276585	0.574471	0.497138	21924/11936	2
mmu04911	mmu04911	Insulin secretion	2/104	86/8656	0.276585	0.574471	0.497138	84036/11936	2
mmu00650	mmu00650	Butanoate metabolism	1/104	27/8656	0.278814	0.574471	0.497138	214579	1
mmu04921	mmu04921	Oxytocin signaling pathway	3/104	153/8656	0.27895	0.574471	0.497138	12494/19225/98932	3
mmu00983	mmu00983	Drug metabolism - other enzymes	2/104	88/8656	0.285516	0.576576	0.49896	80914/22271	2
mmu05235	mmu05235	PD-L1 expression and PD-1 checkpoint pathway in cancer	2/104	88/8656	0.285516	0.576576	0.49896	15251/18710	2
mmu04666	mmu04666	Fc gamma R-mediated phagocytosis	2/104	90/8656	0.294437	0.581958	0.503617	14130/18710	2
mmu04914	mmu04914	Progesterone-mediated oocyte maturation	2/104	90/8656	0.294437	0.581958	0.503617	18576/18710	2
mmu05160	mmu05160	Hepatitis C	3/104	160/8656	0.301954	0.581958	0.503617	12702/12741/18710	3
mmu01523	mmu01523	Antifolate resistance	1/104	30/8656	0.30458	0.581958	0.503617	16176	1
mmu04610	mmu04610	Complement and coagulation cascades	2/104	93/8656	0.30779	0.581958	0.503617	74145/12628	2
mmu05414	mmu05414	Dilated cardiomyopathy (DCM)	2/104	94/8656	0.312232	0.581958	0.503617	109700/21924	2
mmu00630	mmu00630	Glyoxylate and dicarboxylate metabolism	1/104	31/8656	0.312964	0.581958	0.503617	76238	1
mmu05204	mmu05204	Chemical carcinogenesis	2/104	95/8656	0.316667	0.581958	0.503617	70266/19225	2
mmu00020	mmu00020	Citrate cycle (TCA cycle)	1/104	32/8656	0.321248	0.581958	0.503617	14194	1
mmu00030	mmu00030	Pentose phosphate pathway	1/104	32/8656	0.321248	0.581958	0.503617	18641	1
mmu00052	mmu00052	Galactose metabolism	1/104	32/8656	0.321248	0.581958	0.503617	18641	1
mmu04530	mmu04530	Tight junction	3/104	166/8656	0.321755	0.581958	0.503617	21872/98932/12741	3
mmu05231	mmu05231	Choline metabolism in cancer	2/104	98/8656	0.329935	0.591608	0.511968	15251/18710	2
mmu05215	mmu05215	Prostate cancer	2/104	99/8656	0.334343	0.594388	0.514374	16178/18710	2
mmu04916	mmu04916	Melanogenesis	2/104	100/8656	0.338743	0.597106	0.516726	13618/13614	2
mmu00051	mmu00051	Fructose and mannose metabolism	1/104	35/8656	0.345512	0.603921	0.522624	18641	1
mmu04922	mmu04922	Glucagon signaling pathway	2/104	104/8656	0.356253	0.617504	0.534379	18641/18576	2
mmu05152	mmu05152	Tuberculosis	3/104	178/8656	0.361362	0.621184	0.537564	16176/16803/14130	3
mmu04145	mmu04145	Phagosome	3/104	180/8656	0.367942	0.623859	0.539878	21825/14130/22153	3
mmu00250	mmu00250	Alanine, aspartate and glutamate metabolism	1/104	38/8656	0.368917	0.623859	0.539878	214579	1
mmu04972	mmu04972	Pancreatic secretion	2/104	108/8656	0.373599	0.626683	0.542322	12494/11936	2
mmu04931	mmu04931	Insulin resistance	2/104	110/8656	0.382204	0.629007	0.544333	12702/18710	2
mmu00260	mmu00260	Glycine, serine and threonine metabolism	1/104	40/8656	0.384057	0.629007	0.544333	76238	1
mmu00513	mmu00513	Various types of N-glycan biosynthesis	1/104	40/8656	0.384057	0.629007	0.544333	17158	1
mmu04216	mmu04216	Ferroptosis	1/104	41/8656	0.391492	0.631243	0.546268	22041	1
mmu05219	mmu05219	Bladder cancer	1/104	41/8656	0.391492	0.631243	0.546268	21825	1
mmu00760	mmu00760	Nicotinate and nicotinamide metabolism	1/104	43/8656	0.406096	0.649753	0.562287	12494	1
mmu01200	mmu01200	Carbon metabolism	2/104	120/8656	0.42444	0.67392	0.5832	14194/18641	2
mmu04722	mmu04722	Neurotrophin signaling pathway	2/104	121/8656	0.428585	0.674631	0.583815	14388/18710	2
mmu05150	mmu05150	Staphylococcus aureus infection	2/104	122/8656	0.432714	0.674631	0.583815	14130/12628	2
mmu04071	mmu04071	Sphingolipid signaling pathway	2/104	124/8656	0.440925	0.674631	0.583815	11542/18710	2
mmu02010	mmu02010	ABC transporters	1/104	48/8656	0.441105	0.674631	0.583815	76184	1
mmu05030	mmu05030	Cocaine addiction	1/104	48/8656	0.441105	0.674631	0.583815	14282	1
mmu04979	mmu04979	Cholesterol metabolism	1/104	49/8656	0.447857	0.6753	0.584394	16891	1
mmu04152	mmu04152	AMPK signaling pathway	2/104	126/8656	0.449072	0.6753	0.584394	18641/18710	2
mmu00330	mmu00330	Arginine and proline metabolism	1/104	50/8656	0.454529	0.6753	0.584394	11847	1
mmu00510	mmu00510	N-Glycan biosynthesis	1/104	50/8656	0.454529	0.6753	0.584394	17158	1
mmu04621	mmu04621	NOD-like receptor signaling pathway	3/104	210/8656	0.464518	0.682396	0.590535	16176/20310/20296	3
mmu00270	mmu00270	Cysteine and methionine metabolism	1/104	52/8656	0.467633	0.682396	0.590535	70266	1
mmu04068	mmu04068	FoxO signaling pathway	2/104	131/8656	0.469147	0.682396	0.590535	12176/18710	2
mmu04010	mmu04010	MAPK signaling pathway	4/104	294/8656	0.472962	0.683167	0.591202	16176/11601/13636/14178	4
mmu04915	mmu04915	Estrogen signaling pathway	2/104	134/8656	0.480985	0.689965	0.597085	14229/18710	2
mmu04371	mmu04371	Apelin signaling pathway	2/104	137/8656	0.492663	0.701363	0.606949	30878/18576	2
mmu04550	mmu04550	Signaling pathways regulating pluripotency of stem cells	2/104	138/8656	0.496519	0.701363	0.606949	16880/18710	2
mmu04913	mmu04913	Ovarian steroidogenesis	1/104	57/8656	0.499047	0.701363	0.606949	19225	1
mmu05213	mmu05213	Endometrial cancer	1/104	58/8656	0.505105	0.705114	0.610194	18710	1
mmu04961	mmu04961	Endocrine and other factor-regulated calcium reabsorption	1/104	60/8656	0.517006	0.712102	0.616242	11936	1
mmu00561	mmu00561	Glycerolipid metabolism	1/104	61/8656	0.52285	0.712102	0.616242	16891	1
mmu04213	mmu04213	Longevity regulating pathway - multiple species	1/104	62/8656	0.528623	0.712102	0.616242	18710	1
mmu04623	mmu04623	Cytosolic DNA-sensing pathway	1/104	64/8656	0.539963	0.712102	0.616242	16176	1
mmu00480	mmu00480	Glutathione metabolism	1/104	65/8656	0.545532	0.712102	0.616242	23887	1
mmu05332	mmu05332	Graft-versus-host disease	1/104	65/8656	0.545532	0.712102	0.616242	16176	1
mmu04261	mmu04261	Adrenergic signaling in cardiomyocytes	2/104	152/8656	0.548531	0.712102	0.616242	21924/11936	2
mmu00010	mmu00010	Glycolysis / Gluconeogenesis	1/104	66/8656	0.551034	0.712102	0.616242	18641	1
mmu05223	mmu05223	Non-small cell lung cancer	1/104	66/8656	0.551034	0.712102	0.616242	18710	1
mmu04150	mmu04150	mTOR signaling pathway	2/104	154/8656	0.555652	0.712102	0.616242	74747/18710	2
mmu00980	mmu00980	Metabolism of xenobiotics by cytochrome P450	1/104	67/8656	0.556469	0.712102	0.616242	12409	1
mmu04664	mmu04664	Fc epsilon RI signaling pathway	1/104	67/8656	0.556469	0.712102	0.616242	18710	1
mmu05031	mmu05031	Amphetamine addiction	1/104	69/8656	0.567146	0.712102	0.616242	14282	1
mmu04940	mmu04940	Type I diabetes mellitus	1/104	70/8656	0.572388	0.712102	0.616242	16176	1
mmu05221	mmu05221	Acute myeloid leukemia	1/104	70/8656	0.572388	0.712102	0.616242	18710	1
mmu04934	mmu04934	Cushing syndrome	2/104	159/8656	0.573111	0.712102	0.616242	14194/11622	2
mmu04115	mmu04115	p53 signaling pathway	1/104	71/8656	0.577568	0.712102	0.616242	21825	1
mmu04520	mmu04520	Adherens junction	1/104	71/8656	0.577568	0.712102	0.616242	21872	1
mmu04920	mmu04920	Adipocytokine signaling pathway	1/104	71/8656	0.577568	0.712102	0.616242	12702	1
mmu04976	mmu04976	Bile secretion	1/104	72/8656	0.582685	0.712102	0.616242	11936	1
mmu05161	mmu05161	Hepatitis B	2/104	162/8656	0.583349	0.712102	0.616242	20849/18710	2
mmu04918	mmu04918	Thyroid hormone synthesis	1/104	73/8656	0.587741	0.712102	0.616242	11936	1
mmu04971	mmu04971	Gastric acid secretion	1/104	74/8656	0.592737	0.712102	0.616242	16513	1
mmu05214	mmu05214	Glioma	1/104	74/8656	0.592737	0.712102	0.616242	18710	1
mmu05133	mmu05133	Pertussis	1/104	76/8656	0.602548	0.712102	0.616242	16176	1
mmu05212	mmu05212	Pancreatic cancer	1/104	76/8656	0.602548	0.712102	0.616242	18710	1
mmu05220	mmu05220	Chronic myeloid leukemia	1/104	76/8656	0.602548	0.712102	0.616242	18710	1
mmu05412	mmu05412	Arrhythmogenic right ventricular cardiomyopathy (ARVC)	1/104	77/8656	0.607366	0.71374	0.61766	109700	1
mmu01524	mmu01524	Platinum drug resistance	1/104	78/8656	0.612125	0.715293	0.619003	18710	1
mmu05225	mmu05225	Hepatocellular carcinoma	2/104	172/8656	0.616178	0.716005	0.61962	14388/18710	2
mmu04217	mmu04217	Necroptosis	2/104	176/8656	0.628751	0.724667	0.627116	16176/20849	2
mmu03018	mmu03018	RNA degradation	1/104	82/8656	0.6306	0.724667	0.627116	18641	1
mmu04218	mmu04218	Cellular senescence	2/104	185/8656	0.65588	0.746401	0.645924	63873/18710	2
mmu05210	mmu05210	Colorectal cancer	1/104	88/8656	0.656689	0.746401	0.645924	18710	1
mmu04211	mmu04211	Longevity regulating pathway	1/104	90/8656	0.664973	0.748175	0.647459	18710	1
mmu00830	mmu00830	Retinol metabolism	1/104	91/8656	0.669041	0.748175	0.647459	77974	1
mmu05032	mmu05032	Morphine addiction	1/104	91/8656	0.669041	0.748175	0.647459	18576	1
mmu04350	mmu04350	TGF-beta signaling pathway	1/104	95/8656	0.684828	0.761734	0.659193	21825	1
mmu04070	mmu04070	Phosphatidylinositol signaling system	1/104	98/8656	0.696176	0.770238	0.666552	18710	1
mmu04660	mmu04660	T cell receptor signaling pathway	1/104	103/8656	0.714198	0.785996	0.680189	18710	1
mmu05145	mmu05145	Toxoplasmosis	1/104	108/8656	0.731161	0.800428	0.692678	16777	1
mmu04725	mmu04725	Cholinergic synapse	1/104	112/8656	0.744009	0.81023	0.701161	18710	1
mmu04650	mmu04650	Natural killer cell mediated cytotoxicity	1/104	117/8656	0.759218	0.822486	0.711767	18710	1
mmu04142	mmu04142	Lysosome	1/104	124/8656	0.779018	0.838124	0.725299	74008	1
mmu04611	mmu04611	Platelet activation	1/104	125/8656	0.781712	0.838124	0.725299	18710	1
mmu04726	mmu04726	Serotonergic synapse	1/104	131/8656	0.797204	0.849236	0.734916	19225	1
mmu05166	mmu05166	Human T-cell leukemia virus 1 infection	2/104	246/8656	0.800241	0.849236	0.734916	16178/18710	2
mmu04210	mmu04210	Apoptosis	1/104	136/8656	0.809278	0.854467	0.739442	18710	1
mmu04120	mmu04120	Ubiquitin mediated proteolysis	1/104	138/8656	0.813906	0.855013	0.739915	12702	1
mmu04723	mmu04723	Retrograde endocannabinoid signaling	1/104	148/8656	0.83543	0.873213	0.755665	19225	1
mmu04390	mmu04390	Hippo signaling pathway	1/104	154/8656	0.84714	0.881026	0.762426	21676	1
mmu04310	mmu04310	Wnt signaling pathway	1/104	162/8656	0.861479	0.891481	0.771474	76441	1
mmu05010	mmu05010	Alzheimer disease	1/104	173/8656	0.879044	0.905155	0.783307	16176	1
mmu05202	mmu05202	Transcriptional misregulation in cancer	1/104	183/8656	0.893088	0.915086	0.791901	16178	1
mmu05016	mmu05016	Huntington disease	1/104	199/8656	0.912274	0.9278	0.802904	327954	1
mmu05034	mmu05034	Alcoholism	1/104	201/8656	0.914418	0.9278	0.802904	14282	1
mmu05169	mmu05169	Epstein-Barr virus infection	1/104	229/8656	0.939517	0.945546	0.818261	18710	1
mmu05203	mmu05203	Viral carcinogenesis	1/104	231/8656	0.941	0.945546	0.818261	18710	1
mmu05170	mmu05170	Human immunodeficiency virus 1 infection	1/104	238/8656	0.945915	0.945915	0.818581	18710	1
