# Supplementary material for: Tumor cells-derived conditioned medium induced pro-tumoral phenotypes in macrophages through calcium-nuclear factor κB interaction
Source: BMC Cancer. 2022 Dec 19;22:1327. doi: 10.1186/s12885-022-10431-8 (PMC9762082; doi:10.1186/s12885-022-10431-8)
Supplement: Supplementary file 3 — Additional file 3: Supplementary Fig. 3.Full-length blots of Figure 7A. [file 12885_2022_10431_MOESM3_ESM.xlsx]

## Sheet: supplementary table 6 down-regu
	ID	Description	GeneRatio	BgRatio	pvalue	p.adjust	qvalue	geneID	Count
mmu04061	mmu04061	Viral protein interaction with cytokine and cytokine receptor	10/160	103/8656	1.89441e-05	0.00466025	0.00384864	20303/21926/13051/20304/20299/15945/17329/22035/12769/12775	10
mmu05310	mmu05310	Asthma	5/160	24/8656	6.48332e-05	0.00510109	0.00421271	21926/21939/19074/14126/13861	5
mmu04514	mmu04514	Cell adhesion molecules (CAMs)	12/160	171/8656	7.33688e-05	0.00510109	0.00421271	20970/14990/20969/21939/110557/20737/15042/94332/320910/192198/207683/15006	12
mmu05169	mmu05169	Epstein-Barr virus infection	14/160	229/8656	8.29446e-05	0.00510109	0.00421271	12443/14990/21926/21939/23882/110557/12043/15042/54123/246727/23960/100038882/15945/15006	14
mmu05330	mmu05330	Allograft rejection	7/160	63/8656	0.000150014	0.00738067	0.00609529	14990/21926/21939/110557/15042/16160/15006	7
mmu04940	mmu04940	Type I diabetes mellitus	7/160	70/8656	0.000291736	0.0113097	0.00934009	14990/21926/110557/15042/16160/12876/15006	7
mmu05165	mmu05165	Human papillomavirus infection	17/160	361/8656	0.000352096	0.0113097	0.00934009	12443/14990/22371/21926/110557/15042/12830/100038882/231655/320910/23962/14683/17858/216795/66335/242341/15006	17
mmu04060	mmu04060	Cytokine-cytokine receptor interaction	15/160	296/8656	0.000367796	0.0113097	0.00934009	20303/21926/16162/13051/20304/21939/20299/50931/15945/16160/17329/16197/22035/12769/12775	15
mmu04620	mmu04620	Toll-like receptor signaling pathway	8/160	99/8656	0.000470971	0.0128732	0.0106313	20303/21926/20304/21939/54123/15945/16160/17329	8
mmu05202	mmu05202	Transcriptional misregulation in cancer	11/160	183/8656	0.00056296	0.0138488	0.011437	17295/21939/23882/12047/104156/21912/18124/18792/12044/19016/14255	11
mmu05160	mmu05160	Hepatitis C	10/160	160/8656	0.000742158	0.0165973	0.0137068	12443/21926/54123/58185/22259/246727/23960/15945/15957/17858	10
mmu04064	mmu04064	NF-kappa B signaling pathway	8/160	110/8656	0.000949838	0.0186602	0.0154104	108723/20303/21926/21939/12047/12043/18792/12044	8
mmu05164	mmu05164	Influenza A	10/160	166/8656	0.000986106	0.0186602	0.0154104	21926/20304/54123/58185/246727/23960/15945/16160/22035/17858	10
mmu05416	mmu05416	Viral myocarditis	7/160	88/8656	0.00117091	0.0199972	0.0165146	12443/14990/21939/110557/15042/12389/15006	7
mmu05332	mmu05332	Graft-versus-host disease	6/160	65/8656	0.00121934	0.0199972	0.0165146	14990/21926/110557/16634/15042/15006	6
mmu04930	mmu04930	Type II diabetes mellitus	5/160	48/8656	0.00182759	0.0280991	0.0232055	212032/21926/12286/12703/12287	5
mmu00604	mmu00604	Glycosphingolipid biosynthesis - ganglio series	3/160	15/8656	0.00239503	0.0346574	0.0286217	15212/20454/20449	3
mmu04010	mmu04010	MAPK signaling pathway	13/160	294/8656	0.0030779	0.0420646	0.0347388	319520/17295/21926/16542/18591/20112/23882/12286/240168/13537/12287/75590/14255	13
mmu01521	mmu01521	EGFR tyrosine kinase inhibitor resistance	6/160	79/8656	0.00332078	0.0429954	0.0355075	17295/26362/16542/20779/18591/12043	6
mmu05144	mmu05144	Malaria	5/160	56/8656	0.00362226	0.0441595	0.0364689	17295/21926/20969/21939/27007	5
mmu04510	mmu04510	Focal adhesion	10/160	199/8656	0.00376972	0.0441595	0.0364689	12443/22371/17295/16542/20779/18591/12043/12830/320910/12389	10
mmu05205	mmu05205	Proteoglycans in cancer	10/160	205/8656	0.00464957	0.0519906	0.0429362	12443/17295/21926/16542/20779/20969/18792/16160/216795/12389	10
mmu05418	mmu05418	Fluid shear stress and atherosclerosis	8/160	144/8656	0.00515021	0.0548177	0.045271	21926/16542/20779/20969/18591/12043/11898/12389	8
mmu03320	mmu03320	PPAR signaling pathway	6/160	87/8656	0.00534807	0.0548177	0.045271	14077/16956/225579/22259/19016/78625	6
mmu04623	mmu04623	Cytosolic DNA-sensing pathway	5/160	64/8656	0.00642636	0.0632354	0.0522226	20303/20304/54123/15945/58203	5
mmu04610	mmu04610	Complement and coagulation cascades	6/160	93/8656	0.00737663	0.0697943	0.0576392	22371/19124/18792/14962/14071/16411	6
mmu04640	mmu04640	Hematopoietic cell lineage	6/160	95/8656	0.00816209	0.0727855	0.0601096	16790/12527/21926/16197/233274/14255	6
mmu04622	mmu04622	RIG-I-like receptor signaling pathway	5/160	68/8656	0.00828453	0.0727855	0.0601096	21926/54123/100038882/15945/16160	5
mmu04020	mmu04020	Calcium signaling pathway	9/160	192/8656	0.00916244	0.0777228	0.064187	65973/11540/12286/11549/14683/12287/20190/320707/94045	9
mmu05203	mmu05203	Viral carcinogenesis	10/160	231/8656	0.0104786	0.0859246	0.0709604	12443/14990/20779/110557/79221/15042/54123/12649/242341/15006	10
mmu04062	mmu04062	Chemokine signaling pathway	9/160	198/8656	0.011076	0.0873264	0.0721181	20303/20779/13051/20304/20299/15945/17329/12769/12775	9
mmu04630	mmu04630	JAK-STAT signaling pathway	8/160	165/8656	0.0113595	0.0873264	0.0721181	12443/18591/16162/12043/50931/12703/16160/16197	8
mmu04721	mmu04721	Synaptic vesicle cycle	5/160	76/8656	0.0130587	0.0973463	0.080393	12286/110877/12287/66335/242341	5
mmu05320	mmu05320	Autoimmune thyroid disease	5/160	78/8656	0.0144921	0.103974	0.0858666	14990/21939/110557/15042/15006	5
mmu05145	mmu05145	Toxoplasmosis	6/160	108/8656	0.0147931	0.103974	0.0858666	21926/21939/12043/12703/16160/239081	6
mmu05162	mmu05162	Measles	7/160	144/8656	0.0172346	0.11777	0.0972598	12443/12043/54123/246727/23960/16160/17858	7
mmu05163	mmu05163	Human cytomegalovirus infection	10/160	255/8656	0.0197331	0.131199	0.10835	12443/20303/14990/21926/20779/20304/110557/15042/14683/15006	10
mmu03410	mmu03410	Base excision repair	3/160	34/8656	0.0243945	0.157923	0.13042	16881/22256/18973	3
mmu04110	mmu04110	Cell cycle	6/160	123/8656	0.0262742	0.158498	0.130895	12443/17218/23882/268930/12577/12649	6
mmu03030	mmu03030	DNA replication	3/160	35/8656	0.0263283	0.158498	0.130895	17218/16881/18973	3
mmu04612	mmu04612	Antigen processing and presentation	5/160	91/8656	0.0264163	0.158498	0.130895	14990/21926/110557/15042/15006	5
mmu05340	mmu05340	Primary immunodeficiency	3/160	36/8656	0.0283419	0.166003	0.137093	21939/22256/16197	3
mmu05216	mmu05216	Thyroid cancer	3/160	37/8656	0.0304352	0.174117	0.143794	12443/23882/19016	3
mmu00603	mmu00603	Glycosphingolipid biosynthesis - globo and isoglobo series	2/160	16/8656	0.0343852	0.192244	0.158764	15212/20449	2
mmu05215	mmu05215	Prostate cancer	5/160	99/8656	0.0361806	0.197787	0.163342	12443/18591/12043/104156/18792	5
mmu04210	mmu04210	Apoptosis	6/160	136/8656	0.040079	0.210602	0.173924	21926/23882/12047/12043/12044/22035	6
mmu05221	mmu05221	Acute myeloid leukemia	4/160	70/8656	0.0402369	0.210602	0.173924	12443/12047/12044/14255	4
mmu04115	mmu04115	p53 signaling pathway	4/160	71/8656	0.0420479	0.215496	0.177966	12443/23882/12043/12649	4
mmu05218	mmu05218	Melanoma	4/160	72/8656	0.0439045	0.220194	0.181846	12443/17295/18591/23882	4
mmu04015	mmu04015	Rap1 signaling pathway	8/160	214/8656	0.044755	0.220194	0.181846	17295/18441/16542/20779/18591/11540/240168/14683	8
mmu05167	mmu05167	Kaposi sarcoma-associated herpesvirus infection	8/160	216/8656	0.0468284	0.225878	0.18654	12443/14990/20779/18591/110557/15042/54123/15006	8
mmu05146	mmu05146	Amoebiasis	5/160	107/8656	0.0479135	0.226668	0.187193	21926/20708/12830/16160/14683	5
mmu04145	mmu04145	Phagosome	7/160	180/8656	0.0492288	0.228496	0.188702	14990/110557/15042/66335/242341/15006/73710	7
mmu04218	mmu04218	Cellular senescence	7/160	185/8656	0.0555158	0.244632	0.202028	12443/14990/23882/110557/15042/12649/15006	7
mmu04970	mmu04970	Salivary secretion	4/160	78/8656	0.0559973	0.244632	0.202028	16534/11549/14683/320707	4
mmu04625	mmu04625	C-type lectin receptor signaling pathway	5/160	112/8656	0.0562683	0.244632	0.202028	21926/20779/20299/69810/16160	5
mmu00531	mmu00531	Glycosaminoglycan degradation	2/160	21/8656	0.056683	0.244632	0.202028	15212/11881	2
mmu00520	mmu00520	Amino sugar and nucleotide sugar metabolism	3/160	49/8656	0.061583	0.256899	0.212159	15212/212032/12763	3
mmu03430	mmu03430	Mismatch repair	2/160	22/8656	0.0616139	0.256899	0.212159	16881/26909	2
mmu04151	mmu04151	PI3K-Akt signaling pathway	11/160	355/8656	0.0644041	0.264057	0.21807	12443/22371/17295/16542/18591/12043/12830/12189/320910/16197/14255	11
mmu03460	mmu03460	Fanconi anemia pathway	3/160	51/8656	0.0678052	0.273444	0.225822	12189/211651/223970	3
mmu04540	mmu04540	Gap junction	4/160	86/8656	0.074623	0.291385	0.240639	20779/18591/14683/73710	4
mmu05323	mmu05323	Rheumatoid arthritis	4/160	86/8656	0.074623	0.291385	0.240639	21926/20304/66335/242341	4
mmu04512	mmu04512	ECM-receptor interaction	4/160	88/8656	0.079714	0.306401	0.25304	22371/20969/12830/320910	4
mmu04611	mmu04611	Platelet activation	5/160	125/8656	0.0816716	0.30684	0.253403	22371/18441/20779/19222/14683	5
mmu04727	mmu04727	GABAergic synapse	4/160	89/8656	0.082323	0.30684	0.253403	20779/12286/12287/242425	4
mmu04923	mmu04923	Regulation of lipolysis in adipocytes	3/160	56/8656	0.0845429	0.309645	0.255719	109648/23945/14683	3
mmu05166	mmu05166	Human T-cell leukemia virus 1 infection	8/160	246/8656	0.0855931	0.309645	0.255719	12443/14990/21926/21939/110557/15042/12649/15006	8
mmu05032	mmu05032	Morphine addiction	4/160	91/8656	0.0876662	0.310099	0.256094	12286/14683/12287/242425	4
mmu04966	mmu04966	Collecting duct acid secretion	2/160	27/8656	0.0882396	0.310099	0.256094	66335/242341	2
mmu05222	mmu05222	Small cell lung cancer	4/160	92/8656	0.0903996	0.313215	0.258667	12443/23882/12043/12830	4
mmu01522	mmu01522	Endocrine resistance	4/160	93/8656	0.0931736	0.31484	0.260009	12443/20779/12043/14683	4
mmu04621	mmu04621	NOD-like receptor signaling pathway	7/160	210/8656	0.0942161	0.31484	0.260009	21926/20304/12043/54123/246727/23960/14468	7
mmu04068	mmu04068	FoxO signaling pathway	5/160	131/8656	0.0951527	0.31484	0.260009	12443/23882/20620/16197/22035	5
mmu04974	mmu04974	Protein digestion and absorption	4/160	94/8656	0.0959879	0.31484	0.260009	16534/12830/12819/12873	4
mmu05321	mmu05321	Inflammatory bowel disease (IBD)	3/160	60/8656	0.0990731	0.320684	0.264835	21926/16162/16160	3
mmu00561	mmu00561	Glycerolipid metabolism	3/160	61/8656	0.102854	0.324385	0.267892	16956/67916/23945	3
mmu04730	mmu04730	Long-term depression	3/160	61/8656	0.102854	0.324385	0.267892	12286/14683/20190	3
mmu04710	mmu04710	Circadian rhythm	2/160	30/8656	0.105565	0.328721	0.271472	79362/20893	2
mmu05168	mmu05168	Herpes simplex virus 1 infection	12/160	436/8656	0.108575	0.333867	0.275722	14990/21926/20779/20304/110557/12043/15042/54123/246727/23960/16160/15006	12
mmu05152	mmu05152	Tuberculosis	6/160	178/8656	0.111882	0.33979	0.280614	21926/20779/12043/16160/16411/242341	6
mmu04080	mmu04080	Neuroactive ligand-receptor interaction	10/160	350/8656	0.113543	0.34063	0.281308	18441/213438/109648/19222/11540/18619/11549/14608/242425/94045	10
mmu04933	mmu04933	AGE-RAGE signaling pathway in diabetic complications	4/160	101/8656	0.116777	0.34611	0.285833	12443/21926/12043/12830	4
mmu05142	mmu05142	Chagas disease (American trypanosomiasis)	4/160	102/8656	0.119896	0.351125	0.289975	21926/20304/16160/14683	4
mmu05230	mmu05230	Central carbon metabolism in cancer	3/160	67/8656	0.126685	0.366641	0.302789	212032/17295/14255	3
mmu04614	mmu04614	Renin-angiotensin system	2/160	36/8656	0.142542	0.397388	0.328181	16790/12873	2
mmu04920	mmu04920	Adipocytokine signaling pathway	3/160	71/8656	0.143568	0.397388	0.328181	21926/109648/78625	3
mmu05226	mmu05226	Gastric cancer	5/160	150/8656	0.14463	0.397388	0.328181	12443/17295/23882/12043/216795	5
mmu04931	mmu04931	Insulin resistance	4/160	110/8656	0.146101	0.397388	0.328181	21926/20112/225579/22259	4
mmu04917	mmu04917	Prolactin signaling pathway	3/160	72/8656	0.147902	0.397388	0.328181	12443/20779/12703	3
mmu05170	mmu05170	Human immunodeficiency virus 1 infection	7/160	238/8656	0.151593	0.397388	0.328181	14990/21926/110557/12043/15042/12649/15006	7
mmu05100	mmu05100	Bacterial invasion of epithelial cells	3/160	73/8656	0.152277	0.397388	0.328181	17295/20779/12389	3
mmu04725	mmu04725	Cholinergic synapse	4/160	112/8656	0.152978	0.397388	0.328181	16518/12043/12286/12287	4
mmu04921	mmu04921	Oxytocin signaling pathway	5/160	153/8656	0.153307	0.397388	0.328181	16518/12443/20779/14683/20190	5
mmu05143	mmu05143	African trypanosomiasis	2/160	38/8656	0.155412	0.397388	0.328181	21926/16160	2
mmu04668	mmu04668	TNF signaling pathway	4/160	113/8656	0.156462	0.397388	0.328181	21926/20304/15945/15953	4
mmu05214	mmu05214	Glioma	3/160	74/8656	0.156694	0.397388	0.328181	12443/18591/23882	3
mmu05033	mmu05033	Nicotine addiction	2/160	40/8656	0.168493	0.422953	0.349293	12286/12287	2
mmu04650	mmu04650	Natural killer cell mediated cytotoxicity	4/160	117/8656	0.170689	0.424136	0.350271	21926/16634/27007/22035	4
mmu03440	mmu03440	Homologous recombination	2/160	41/8656	0.175103	0.426489	0.352214	12189/623474	2
mmu05219	mmu05219	Bladder cancer	2/160	41/8656	0.175103	0.426489	0.352214	12443/20779	2
mmu04672	mmu04672	Intestinal immune network for IgA production	2/160	42/8656	0.181754	0.438349	0.362008	21939/12769	2
mmu00430	mmu00430	Taurine and hypotaurine metabolism	1/160	11/8656	0.185637	0.439104	0.362632	12583	1
mmu00920	mmu00920	Sulfur metabolism	1/160	11/8656	0.185637	0.439104	0.362632	22117	1
mmu03420	mmu03420	Nucleotide excision repair	2/160	43/8656	0.188443	0.441494	0.364606	16881/18973	2
mmu04662	mmu04662	B cell receptor signaling pathway	3/160	82/8656	0.193342	0.4487	0.370557	108723/12517/240168	3
mmu04340	mmu04340	Hedgehog signaling pathway	2/160	47/8656	0.215498	0.495224	0.408978	12443/12043	2
mmu04742	mmu04742	Taste transduction	3/160	88/8656	0.222095	0.495224	0.408978	18441/12286/242425	3
mmu05210	mmu05210	Colorectal cancer	3/160	88/8656	0.222095	0.495224	0.408978	12443/23882/12043	3
mmu05030	mmu05030	Cocaine addiction	2/160	48/8656	0.22232	0.495224	0.408978	110877/14683	2
mmu04726	mmu04726	Serotonergic synapse	4/160	131/8656	0.223654	0.495224	0.408978	12286/110877/14683/12287	4
mmu04979	mmu04979	Cholesterol metabolism	2/160	49/8656	0.22916	0.495224	0.408978	16956/79196	2
mmu04144	mmu04144	Endocytosis	7/160	269/8656	0.229925	0.495224	0.408978	14990/20779/212285/110557/15042/12389/15006	7
mmu00533	mmu00533	Glycosaminoglycan biosynthesis - keratan sulfate	1/160	14/8656	0.230027	0.495224	0.408978	227327	1
mmu04914	mmu04914	Progesterone-mediated oocyte maturation	3/160	90/8656	0.231867	0.495224	0.408978	20112/268930/12877	3
mmu04728	mmu04728	Dopaminergic synapse	4/160	134/8656	0.235533	0.495224	0.408978	12286/110877/14683/12287	4
mmu04915	mmu04915	Estrogen signaling pathway	4/160	134/8656	0.235533	0.495224	0.408978	20779/12043/14683/242425	4
mmu04360	mmu04360	Axon guidance	5/160	180/8656	0.23986	0.500048	0.412962	18845/17295/20779/192198/18208	5
mmu00270	mmu00270	Cysteine and methionine metabolism	2/160	52/8656	0.249755	0.511592	0.422495	22117/12583	2
mmu04120	mmu04120	Ubiquitin mediated proteolysis	4/160	138/8656	0.251602	0.511592	0.422495	12189/56791/12703/218793	4
mmu05414	mmu05414	Dilated cardiomyopathy (DCM)	3/160	94/8656	0.251636	0.511592	0.422495	21926/320910/14683	3
mmu04270	mmu04270	Vascular smooth muscle contraction	4/160	140/8656	0.259724	0.523706	0.4325	19222/11540/11549/14683	4
mmu05012	mmu05012	Parkinson disease	4/160	142/8656	0.267897	0.535795	0.442484	11540/110877/56791/22223	4
mmu00511	mmu00511	Other glycan degradation	1/160	18/8656	0.285494	0.553841	0.457387	15212	1
mmu05224	mmu05224	Breast cancer	4/160	147/8656	0.288526	0.553841	0.457387	12443/23882/12189/216795	4
mmu00240	mmu00240	Pyrimidine metabolism	2/160	58/8656	0.291043	0.553841	0.457387	22169/667034	2
mmu04370	mmu04370	VEGF signaling pathway	2/160	58/8656	0.291043	0.553841	0.457387	16542/20779	2
mmu05014	mmu05014	Amyotrophic lateral sclerosis (ALS)	2/160	58/8656	0.291043	0.553841	0.457387	21926/12043	2
mmu05213	mmu05213	Endometrial cancer	2/160	58/8656	0.291043	0.553841	0.457387	12443/23882	2
mmu04072	mmu04072	Phospholipase D signaling pathway	4/160	148/8656	0.29268	0.553841	0.457387	18591/67916/14683/14126	4
mmu00061	mmu00061	Fatty acid biosynthesis	1/160	19/8656	0.298729	0.556722	0.459766	78625	1
mmu00220	mmu00220	Arginine biosynthesis	1/160	19/8656	0.298729	0.556722	0.459766	11898	1
mmu04961	mmu04961	Endocrine and other factor-regulated calcium reabsorption	2/160	60/8656	0.304765	0.559495	0.462056	14683/320707	2
mmu05134	mmu05134	Legionellosis	2/160	60/8656	0.304765	0.559495	0.462056	21926/16160	2
mmu04261	mmu04261	Adrenergic signaling in cardiomyocytes	4/160	152/8656	0.309374	0.563749	0.465569	12043/11549/14683/320707	4
mmu00532	mmu00532	Glycosaminoglycan biosynthesis - chondroitin sulfate / dermatan sulfate	1/160	20/8656	0.31172	0.563846	0.465649	60322	1
mmu05034	mmu05034	Alcoholism	5/160	201/8656	0.314515	0.56475	0.466396	109648/11540/79221/110877/14683	5
mmu04150	mmu04150	mTOR signaling pathway	4/160	154/8656	0.317759	0.56644	0.467792	21926/20112/216795/66335	4
mmu04972	mmu04972	Pancreatic secretion	3/160	108/8656	0.322264	0.567467	0.46864	14683/12873/320707	3
mmu04929	mmu04929	GnRH secretion	2/160	63/8656	0.325255	0.567467	0.46864	16534/242425	2
mmu05217	mmu05217	Basal cell carcinoma	2/160	63/8656	0.325255	0.567467	0.46864	23882/216795	2
mmu05206	mmu05206	MicroRNAs in cancer	7/160	303/8656	0.328045	0.568303	0.46933	12443/17295/18591/12043/18792/12189/12703	7
mmu04066	mmu04066	HIF-1 signaling pathway	3/160	112/8656	0.342587	0.585621	0.483632	212032/12043/13807	3
mmu00010	mmu00010	Glycolysis / Gluconeogenesis	2/160	66/8656	0.345589	0.585621	0.483632	212032/13807	2
mmu05223	mmu05223	Non-small cell lung cancer	2/160	66/8656	0.345589	0.585621	0.483632	12443/23882	2
mmu04310	mmu04310	Wnt signaling pathway	4/160	162/8656	0.35145	0.585621	0.483632	12443/54612/216795/56811	4
mmu05161	mmu05161	Hepatitis B	4/160	162/8656	0.35145	0.585621	0.483632	21926/20779/12043/54123	4
mmu04664	mmu04664	Fc epsilon RI signaling pathway	2/160	67/8656	0.352325	0.585621	0.483632	21926/14126	2
mmu05211	mmu05211	Renal cell carcinoma	2/160	68/8656	0.359036	0.592235	0.489094	17295/18591	2
mmu05031	mmu05031	Amphetamine addiction	2/160	69/8656	0.365723	0.592235	0.489094	110877/14683	2
mmu05140	mmu05140	Leishmaniasis	2/160	69/8656	0.365723	0.592235	0.489094	21926/16160	2
mmu04024	mmu04024	cAMP signaling pathway	5/160	215/8656	0.365934	0.592235	0.489094	109648/11540/14683/242425/320707	5
mmu04919	mmu04919	Thyroid hormone signaling pathway	3/160	118/8656	0.372975	0.599686	0.495248	12443/20779/13371	3
mmu04114	mmu04114	Oocyte meiosis	3/160	119/8656	0.378019	0.601534	0.496774	20112/268930/12877	3
mmu04520	mmu04520	Adherens junction	2/160	71/8656	0.379015	0.601534	0.496774	17295/20779	2
mmu05135	mmu05135	Yersinia infection	3/160	121/8656	0.38808	0.608453	0.502488	21926/20779/20112	3
mmu05225	mmu05225	Hepatocellular carcinoma	4/160	172/8656	0.393595	0.608453	0.502488	12443/17295/23882/216795	4
mmu00601	mmu00601	Glycosphingolipid biosynthesis - lacto and neolacto series	1/160	27/8656	0.396199	0.608453	0.502488	20449	1
mmu04971	mmu04971	Gastric acid secretion	2/160	74/8656	0.398733	0.608453	0.502488	16518/14683	2
mmu04071	mmu04071	Sphingolipid signaling pathway	3/160	124/8656	0.403099	0.608453	0.502488	21926/12043/14126	3
mmu04142	mmu04142	Lysosome	3/160	124/8656	0.403099	0.608453	0.502488	15212/11881/242341	3
mmu04217	mmu04217	Necroptosis	4/160	176/8656	0.410366	0.608453	0.502488	21926/12043/58203/22035	4
mmu04924	mmu04924	Renin secretion	2/160	76/8656	0.411718	0.608453	0.502488	16518/14683	2
mmu05133	mmu05133	Pertussis	2/160	76/8656	0.411718	0.608453	0.502488	21926/16160	2
mmu05212	mmu05212	Pancreatic cancer	2/160	76/8656	0.411718	0.608453	0.502488	12443/23882	2
mmu05220	mmu05220	Chronic myeloid leukemia	2/160	76/8656	0.411718	0.608453	0.502488	12443/23882	2
mmu04152	mmu04152	AMPK signaling pathway	3/160	126/8656	0.413055	0.608453	0.502488	12443/11549/19016	3
mmu01230	mmu01230	Biosynthesis of amino acids	2/160	77/8656	0.418159	0.610267	0.503986	11898/13807	2
mmu04380	mmu04380	Osteoclast differentiation	3/160	128/8656	0.42296	0.610267	0.503986	21926/12703/19016	3
mmu01524	mmu01524	Platinum drug resistance	2/160	78/8656	0.424565	0.610267	0.503986	12043/12189	2
mmu04926	mmu04926	Relaxin signaling pathway	3/160	129/8656	0.427892	0.610267	0.503986	20779/12830/14683	3
mmu04014	mmu04014	Ras signaling pathway	5/160	232/8656	0.428538	0.610267	0.503986	17295/16542/18591/240168/14255	5
mmu01523	mmu01523	Antifolate resistance	1/160	30/8656	0.429171	0.610267	0.503986	21926	1
mmu00052	mmu00052	Galactose metabolism	1/160	32/8656	0.450152	0.632786	0.522583	212032	1
mmu04215	mmu04215	Apoptosis - multiple species	1/160	32/8656	0.450152	0.632786	0.522583	12043	1
mmu00500	mmu00500	Starch and sucrose metabolism	1/160	33/8656	0.460354	0.643449	0.531389	212032	1
mmu05020	mmu05020	Prion diseases	1/160	34/8656	0.470367	0.65373	0.53988	20304	1
mmu04911	mmu04911	Insulin secretion	2/160	86/8656	0.474437	0.655682	0.541492	16534/14683	2
mmu00051	mmu00051	Fructose and mannose metabolism	1/160	35/8656	0.480195	0.656667	0.542306	212032	1
mmu04658	mmu04658	Th1 and Th2 cell differentiation	2/160	87/8656	0.480488	0.656667	0.542306	16162/16160	2
mmu04912	mmu04912	GnRH signaling pathway	2/160	90/8656	0.498386	0.677365	0.559398	20779/14683	2
mmu04657	mmu04657	IL-17 signaling pathway	2/160	91/8656	0.504265	0.677864	0.559811	21926/15945	2
mmu05410	mmu05410	Hypertrophic cardiomyopathy (HCM)	2/160	91/8656	0.504265	0.677864	0.559811	21926/320910	2
mmu00250	mmu00250	Alanine, aspartate and glutamate metabolism	1/160	38/8656	0.508606	0.679985	0.561562	11898	1
mmu04723	mmu04723	Retrograde endocannabinoid signaling	3/160	148/8656	0.518256	0.68914	0.569123	12286/23945/12287	3
mmu00260	mmu00260	Glycine, serine and threonine metabolism	1/160	40/8656	0.526684	0.689172	0.569149	67092	1
mmu00513	mmu00513	Various types of N-glycan biosynthesis	1/160	40/8656	0.526684	0.689172	0.569149	15212	1
mmu04975	mmu04975	Fat digestion and absorption	1/160	40/8656	0.526684	0.689172	0.569149	67916	1
mmu04713	mmu04713	Circadian entrainment	2/160	98/8656	0.544156	0.702194	0.579903	14683/20190	2
mmu05231	mmu05231	Choline metabolism in cancer	2/160	98/8656	0.544156	0.702194	0.579903	18591/67916	2
mmu04390	mmu04390	Hippo signaling pathway	3/160	154/8656	0.545199	0.702194	0.579903	12443/216795/11576	3
mmu00760	mmu00760	Nicotinate and nicotinamide metabolism	1/160	43/8656	0.552569	0.703939	0.581345	667034	1
mmu04962	mmu04962	Vasopressin-regulated water reabsorption	1/160	43/8656	0.552569	0.703939	0.581345	14683	1
mmu04916	mmu04916	Melanogenesis	2/160	100/8656	0.555139	0.703939	0.581345	14683/216795	2
mmu04925	mmu04925	Aldosterone synthesis and secretion	2/160	101/8656	0.560561	0.707169	0.584012	14683/320707	2
mmu04934	mmu04934	Cushing syndrome	3/160	159/8656	0.566979	0.709751	0.586145	12443/14683/216795	3
mmu04810	mmu04810	Regulation of actin cytoskeleton	4/160	216/8656	0.569332	0.709751	0.586145	20779/18591/16411/320910	4
mmu04660	mmu04660	T cell receptor signaling pathway	2/160	103/8656	0.571263	0.709751	0.586145	108723/21926	2
mmu04973	mmu04973	Carbohydrate digestion and absorption	1/160	46/8656	0.577047	0.713334	0.589104	212032	1
mmu00565	mmu00565	Ether lipid metabolism	1/160	47/8656	0.584907	0.719435	0.594142	67916	1
mmu04928	mmu04928	Parathyroid hormone synthesis, secretion and action	2/160	107/8656	0.592102	0.721707	0.596018	12043/14683	2
mmu00600	mmu00600	Sphingolipid metabolism	1/160	48/8656	0.592621	0.721707	0.596018	67916	1
mmu00071	mmu00071	Fatty acid degradation	1/160	50/8656	0.607625	0.732725	0.605117	78625	1
mmu00330	mmu00330	Arginine and proline metabolism	1/160	50/8656	0.607625	0.732725	0.605117	67092	1
mmu04714	mmu04714	Thermogenesis	4/160	230/8656	0.619231	0.739284	0.610534	20112/23945/19016/14683	4
mmu04724	mmu04724	Glutamatergic synapse	2/160	113/8656	0.621939	0.739284	0.610534	12286/14683	2
mmu04978	mmu04978	Mineral absorption	1/160	52/8656	0.62208	0.739284	0.610534	320707	1
mmu04935	mmu04935	Growth hormone synthesis, secretion and action	2/160	116/8656	0.636219	0.752451	0.621408	12703/14683	2
mmu01200	mmu01200	Carbon metabolism	2/160	120/8656	0.654602	0.768392	0.634573	212032/13807	2
mmu04913	mmu04913	Ovarian steroidogenesis	1/160	57/8656	0.655944	0.768392	0.634573	14683	1
mmu04722	mmu04722	Neurotrophin signaling pathway	2/160	121/8656	0.659082	0.768408	0.634586	20112/12043	2
mmu01212	mmu01212	Fatty acid metabolism	1/160	61/8656	0.68085	0.790043	0.652453	78625	1
mmu04750	mmu04750	Inflammatory mediator regulation of TRP channels	2/160	127/8656	0.684992	0.791118	0.653341	20779/14683	2
mmu04137	mmu04137	Mitophagy - animal	1/160	63/8656	0.692622	0.796192	0.657531	20779	1
mmu00480	mmu00480	Glutathione metabolism	1/160	65/8656	0.703963	0.805464	0.665189	16790	1
mmu00190	mmu00190	Oxidative phosphorylation	2/160	133/8656	0.709278	0.807789	0.667109	66335/242341	2
mmu04720	mmu04720	Long-term potentiation	1/160	67/8656	0.714888	0.810426	0.669286	20112	1
mmu04371	mmu04371	Apelin signaling pathway	2/160	137/8656	0.724592	0.814386	0.672557	12443/20190	2
mmu04927	mmu04927	Cortisol synthesis and secretion	1/160	69/8656	0.725412	0.814386	0.672557	14683	1
mmu04550	mmu04550	Signaling pathways regulating pluripotency of stem cells	2/160	138/8656	0.728313	0.814386	0.672557	216795/75590	2
mmu04910	mmu04910	Insulin signaling pathway	2/160	139/8656	0.731992	0.814796	0.672895	212032/12703	2
mmu04976	mmu04976	Bile secretion	1/160	72/8656	0.740478	0.814878	0.672963	14683	1
mmu05322	mmu05322	Systemic lupus erythematosus	2/160	142/8656	0.742777	0.814878	0.672963	21926/21939	2
mmu00562	mmu00562	Inositol phosphate metabolism	1/160	73/8656	0.745316	0.814878	0.672963	240752	1
mmu04918	mmu04918	Thyroid hormone synthesis	1/160	73/8656	0.745316	0.814878	0.672963	14683	1
mmu05132	mmu05132	Salmonella infection	1/160	75/8656	0.754723	0.821513	0.678442	20303	1
mmu05412	mmu05412	Arrhythmogenic right ventricular cardiomyopathy (ARVC)	1/160	77/8656	0.763785	0.827714	0.683564	320910	1
mmu04932	mmu04932	Non-alcoholic fatty liver disease (NAFLD)	2/160	150/8656	0.769745	0.830515	0.685876	21926/22259	2
mmu03018	mmu03018	RNA degradation	1/160	82/8656	0.785011	0.843286	0.696424	13807	1
mmu04012	mmu04012	ErbB signaling pathway	1/160	84/8656	0.79296	0.848122	0.700418	20779	1
mmu04260	mmu04260	Cardiac muscle contraction	1/160	86/8656	0.800617	0.852605	0.70412	65973	1
mmu04211	mmu04211	Longevity regulating pathway	1/160	90/8656	0.815098	0.858276	0.708803	19016	1
mmu04666	mmu04666	Fc gamma R-mediated phagocytosis	1/160	90/8656	0.815098	0.858276	0.708803	67916	1
mmu04530	mmu04530	Tight junction	2/160	166/8656	0.816409	0.858276	0.708803	12443/20779	2
mmu04350	mmu04350	TGF-beta signaling pathway	1/160	95/8656	0.831737	0.865629	0.714875	21926	1
mmu04022	mmu04022	cGMP-PKG signaling pathway	2/160	173/8656	0.834043	0.865629	0.714875	11549/320707	2
mmu05010	mmu05010	Alzheimer disease	2/160	173/8656	0.834043	0.865629	0.714875	21926/16956	2
mmu00564	mmu00564	Glycerophospholipid metabolism	1/160	97/8656	0.837968	0.865629	0.714875	67916	1
mmu04070	mmu04070	Phosphatidylinositol signaling system	1/160	98/8656	0.840997	0.865629	0.714875	240752	1
mmu04659	mmu04659	Th17 cell differentiation	1/160	102/8656	0.85256	0.873874	0.721685	50931	1
mmu04922	mmu04922	Glucagon signaling pathway	1/160	104/8656	0.858025	0.875826	0.723297	14683	1
mmu05150	mmu05150	Staphylococcus aureus infection	1/160	122/8656	0.898976	0.913835	0.754686	14962	1
mmu00230	mmu00230	Purine metabolism	1/160	136/8656	0.922507	0.932976	0.770494	667034	1
mmu04140	mmu04140	Autophagy - animal	1/160	138/8656	0.925391	0.932976	0.770494	12043	1
mmu04141	mmu04141	Protein processing in endoplasmic reticulum	1/160	164/8656	0.954464	0.958359	0.791456	12043	1
mmu05016	mmu05016	Huntington disease	1/160	199/8656	0.976631	0.976631	0.806546	19016	1
