# Supplementary material for: Tumor cells-derived conditioned medium induced pro-tumoral phenotypes in macrophages through calcium-nuclear factor κB interaction
Source: BMC Cancer. 2022 Dec 19;22:1327. doi: 10.1186/s12885-022-10431-8 (PMC9762082; doi:10.1186/s12885-022-10431-8)
Supplement: Supplementary file 10 — Additional file 10: Supplementary Table 4. down-regulated GO. [file 12885_2022_10431_MOESM10_ESM.xlsx]

## Sheet: 上调基因 wt
X	baseMean	log2FoldChange	lfcSE	stat	pvalue	padj	symbol
ENSMUSG00000114884	12.3389	6.88844	1.2878	5.34899	8.84e-08	1.32e-06	Gm47675
ENSMUSG00000062991	59.1035	5.19788	0.621917	8.35783	6.39e-17	2.92e-15	Nrg1
ENSMUSG00000104367	7.88943	4.50026	1.17723	3.82276	0.000131968	0.00102668	Gm38079
ENSMUSG00000042379	7.88179	4.16572	1.21975	3.41524	0.000637265	0.00416486	Esm1
ENSMUSG00000039109	13544.3	3.9096	0.175987	22.2154	2.44e-109	1.25e-105	F13a1
ENSMUSG00000029084	607.72	3.5218	0.417621	8.43301	3.37e-17	1.57e-15	Cd38
ENSMUSG00000008845	965.085	3.50015	0.23319	15.0099	6.33e-51	1.87e-48	Cd163
ENSMUSG00000040152	24472.8	3.33266	0.158093	21.0804	1.2e-98	1.85e-95	Thbs1
ENSMUSG00000021614	545.754	3.27838	0.399638	8.20337	2.34e-16	9.95e-15	Vcan
ENSMUSG00000012428	58.0794	3.20931	0.447912	7.16505	7.78e-13	2.32e-11	Steap4
ENSMUSG00000004814	22.6278	3.12853	0.536809	5.828	5.61e-09	1.02e-07	Ccl24
ENSMUSG00000079597	23.591	3.05217	0.549442	5.55504	2.78e-08	4.58e-07	Cstdc4
ENSMUSG00000097362	6.41272	3.00577	0.954456	3.1492	0.00163719	0.00946685	Gm26544
ENSMUSG00000079164	132.209	2.9686	0.234849	12.6405	1.26e-36	2.13e-34	Tlr5
ENSMUSG00000030247	7.04164	2.87772	1.11662	2.57716	0.0099615	0.0429216	Kcnj8
ENSMUSG00000023046	8.88708	2.837	0.754805	3.75859	0.000170877	0.00129145	Igfbp6
ENSMUSG00000026073	76.6373	2.71029	0.299674	9.04414	1.51e-19	8.49e-18	Il1r2
ENSMUSG00000030790	11.9097	2.63541	0.718856	3.66612	0.00024626	0.00178903	Adm
ENSMUSG00000034488	16.4211	2.59977	0.581922	4.46755	7.91e-06	8.08e-05	Edil3
ENSMUSG00000021367	11.5493	2.59366	0.665871	3.89513	9.81e-05	0.000785012	Edn1
ENSMUSG00000002910	29.0731	2.55165	0.856983	2.97748	0.00290632	0.0153985	Arrdc2
ENSMUSG00000048534	369.835	2.47319	0.282014	8.76975	1.79e-18	9.2e-17	Jaml
ENSMUSG00000041378	8.39131	2.46478	0.824499	2.98943	0.002795	0.0149271	Cldn5
ENSMUSG00000053049	7.58703	2.38932	0.925895	2.58056	0.00986415	0.0425499	Gm15413
ENSMUSG00000027832	26.5239	2.3761	0.513279	4.62926	3.67e-06	4.08e-05	Ptx3
ENSMUSG00000074415	8.39486	2.37338	0.742478	3.19656	0.00139075	0.00821881	Mir100hg
ENSMUSG00000037010	69.8259	2.36959	0.36935	6.41558	1.4e-10	3.22e-09	Apln
ENSMUSG00000028194	6.20717	2.35918	0.874285	2.69841	0.00696709	0.0319741	Ddah1
ENSMUSG00000074336	7.6123	2.34193	0.842727	2.77899	0.00545289	0.0261833	Apoc4
ENSMUSG00000025429	74.1031	2.33706	0.687301	3.40034	0.000673013	0.00434489	Pstpip2
ENSMUSG00000051065	10.5321	2.31893	0.71643	3.23678	0.00120887	0.00727831	Mb21d2
ENSMUSG00000028909	9.13285	2.27368	0.739882	3.07303	0.002119	0.0118051	Ptpru
ENSMUSG00000009378	8.06712	2.23839	0.805352	2.7794	0.00544596	0.0261737	Slc16a12
ENSMUSG00000055602	9.7512	2.19491	0.693811	3.16355	0.00155857	0.00909512	Tcp10b
ENSMUSG00000023349	5884.81	2.19272	0.10092	21.7273	1.13e-104	2.9e-101	Clec4n
ENSMUSG00000005237	258.904	2.15021	0.397455	5.40995	6.3e-08	9.67e-07	Dnah2
ENSMUSG00000087203	25.7442	2.14465	0.477172	4.49449	6.97e-06	7.22e-05	Gm13986
ENSMUSG00000024186	32.046	2.12352	0.385368	5.51037	3.58e-08	5.76e-07	Rgs11
ENSMUSG00000053846	13.8861	2.10778	0.631826	3.33601	0.000849897	0.00534096	Lipg
ENSMUSG00000024222	820.672	2.08731	0.0848324	24.6051	1.11e-133	8.55e-130	Fkbp5
ENSMUSG00000079019	10.4972	2.08029	0.681431	3.05283	0.00226697	0.0125205	Insl3
ENSMUSG00000032561	518.989	2.07518	0.314672	6.59473	4.26e-11	1.05e-09	Acpp
ENSMUSG00000032125	14.3897	2.06863	0.615103	3.36307	0.000770813	0.00491025	Robo4
ENSMUSG00000003545	12.7009	2.00288	0.686681	2.91676	0.00353689	0.0180786	Fosb
ENSMUSG00000045636	1135.8	1.97295	0.091263	21.6183	1.21e-103	2.66e-100	Mtus1
ENSMUSG00000033032	147.327	1.9717	0.265257	7.43318	1.06e-13	3.49e-12	Afap1l1
ENSMUSG00000027398	298.29	1.93123	0.154641	12.4885	8.63e-36	1.38e-33	Il1b
ENSMUSG00000047592	2222.24	1.91827	0.12216	15.703	1.44e-55	5.68e-53	Nxpe5
ENSMUSG00000019577	12.1574	1.91671	0.696266	2.75284	0.0059081	0.0279033	Pdk4
ENSMUSG00000022371	8.01486	1.90965	0.67672	2.82191	0.00477381	0.023397	Col14a1
ENSMUSG00000025150	1216.73	1.88825	0.0993552	19.005	1.55e-80	1.4e-77	Cbr2
ENSMUSG00000104069	12.4306	1.87484	0.58786	3.18926	0.00142639	0.00840677	Gm37198
ENSMUSG00000040026	13462.5	1.86375	0.554271	3.36253	0.000772326	0.00491786	Saa3
ENSMUSG00000059657	51.9962	1.86106	0.316181	5.88606	3.96e-09	7.3e-08	Stfa2l1
ENSMUSG00000024174	138.736	1.84936	0.585734	3.15734	0.00159217	0.00926658	Pot1b
ENSMUSG00000068697	37.1607	1.84868	0.357494	5.17123	2.33e-07	3.21e-06	Myoz1
ENSMUSG00000050075	65.4913	1.8233	0.330797	5.51183	3.55e-08	5.72e-07	Gpr171
ENSMUSG00000051043	666.138	1.78485	0.14276	12.5025	7.24e-36	1.17e-33	Gprc5c
ENSMUSG00000054690	20.0874	1.78298	0.611883	2.91391	0.00356928	0.018232	Emcn
ENSMUSG00000054263	755.393	1.78209	0.143555	12.414	2.19e-35	3.47e-33	Lifr
ENSMUSG00000008575	10.0697	1.78054	0.70708	2.51815	0.0117972	0.0495123	Nfib
ENSMUSG00000039783	380.875	1.77369	0.122283	14.5048	1.13e-47	2.99e-45	Kmo
ENSMUSG00000008136	11.4664	1.76154	0.624033	2.82283	0.00476015	0.0233599	Fhl2
ENSMUSG00000053113	955.672	1.73991	0.120078	14.4899	1.4e-47	3.6e-45	Socs3
ENSMUSG00000031871	51.551	1.73262	0.373511	4.63873	3.51e-06	3.91e-05	Cdh5
ENSMUSG00000037989	35.1809	1.73041	0.387794	4.46219	8.11e-06	8.26e-05	Wnk2
ENSMUSG00000101389	7075.29	1.72923	0.188311	9.18284	4.2e-20	2.45e-18	Ms4a4a
ENSMUSG00000030671	563.9	1.72734	0.311304	5.54871	2.88e-08	4.71e-07	Pde3b
ENSMUSG00000034845	47.0548	1.72519	0.463481	3.72224	0.000197465	0.00146856	Plvap
ENSMUSG00000028527	54.1339	1.7183	0.345332	4.97579	6.5e-07	8.35e-06	Ak4
ENSMUSG00000080530	13.3617	1.71518	0.548967	3.12438	0.00178182	0.010189	Gm25540
ENSMUSG00000079484	16.172	1.71101	0.500457	3.41889	0.000628764	0.00411981	Phyhd1
ENSMUSG00000109953	32.5008	1.70825	0.391854	4.35939	1.3e-05	0.000127886	5430430B14Rik
ENSMUSG00000042284	148.728	1.70257	0.173639	9.80522	1.07e-22	7.86e-21	Itga1
ENSMUSG00000046280	11.863	1.69995	0.570259	2.98101	0.00287297	0.0152692	She
ENSMUSG00000047678	22.118	1.69841	0.482606	3.51924	0.000432779	0.00297124	Gpr82
ENSMUSG00000035105	91.5554	1.69361	0.216785	7.8124	5.61e-15	2.09e-13	Egln3
ENSMUSG00000018476	1235.24	1.67826	0.140618	11.9349	7.79e-33	1.04e-30	Kdm6b
ENSMUSG00000058427	146.416	1.67515	0.204938	8.17394	2.98e-16	1.26e-14	Cxcl2
ENSMUSG00000056832	20.8524	1.67192	0.487425	3.43011	0.000603329	0.00397861	Ttc26
ENSMUSG00000048644	9.96355	1.66334	0.644325	2.58153	0.00983638	0.0424778	Ctxn1
ENSMUSG00000085006	59.9748	1.65354	0.25333	6.52722	6.7e-11	1.62e-09	BC021767
ENSMUSG00000003541	1291.17	1.65252	0.0796448	20.7486	1.26e-95	1.76e-92	Ier3
ENSMUSG00000046546	1972.69	1.65188	0.112635	14.6658	1.07e-48	3.04e-46	Fam43a
ENSMUSG00000020108	186.269	1.64909	0.163914	10.0607	8.24e-24	6.57e-22	Ddit4
ENSMUSG00000067818	29.3543	1.64583	0.456322	3.60672	0.000310088	0.00220069	Myl9
ENSMUSG00000027208	17.4237	1.63549	0.566472	2.88714	0.00388756	0.0196165	Fgf7
ENSMUSG00000031104	12.4427	1.62447	0.605037	2.68491	0.00725484	0.0331218	Rab33a
ENSMUSG00000021782	18.3157	1.62138	0.55468	2.92308	0.00346587	0.0177926	Dlg5
ENSMUSG00000106609	14.9585	1.61788	0.542022	2.98489	0.00283681	0.0151188	Gm43181
ENSMUSG00000027954	15.9062	1.61224	0.493928	3.26412	0.00109806	0.00669245	Efna1
ENSMUSG00000035835	140.781	1.61127	0.181677	8.86886	7.39e-19	3.97e-17	Plppr3
ENSMUSG00000025804	958.372	1.60208	0.400072	4.00447	6.22e-05	0.000522729	Ccr1
ENSMUSG00000078887	16.4448	1.60131	0.63442	2.52404	0.0116013	0.0488977	Gm6710
ENSMUSG00000091243	16.2437	1.58267	0.580688	2.72551	0.00642026	0.0299385	Vgll3
ENSMUSG00000040229	244.053	1.5717	0.248369	6.3281	2.48e-10	5.52e-09	Gpr34
ENSMUSG00000068877	28.1345	1.56709	0.370477	4.22992	2.34e-05	0.000219293	Selenbp2
ENSMUSG00000026558	725.826	1.55468	0.102867	15.1135	1.32e-51	4.06e-49	Uck2
ENSMUSG00000025491	174.917	1.54957	0.190033	8.1542	3.51e-16	1.48e-14	Ifitm1
ENSMUSG00000028195	82.2736	1.53809	0.382348	4.02276	5.75e-05	0.000488292	Ccn1
ENSMUSG00000030516	28.1521	1.53737	0.376126	4.08738	4.36e-05	0.000381082	Tjp1
ENSMUSG00000027800	32.8435	1.53313	0.407546	3.76186	0.000168655	0.00127529	Tm4sf1
ENSMUSG00000020407	14.6309	1.52378	0.510627	2.98414	0.00284376	0.0151506	Upp1
ENSMUSG00000053338	68.6575	1.51273	0.241918	6.25308	4.02e-10	8.65e-09	Tarm1
ENSMUSG00000091898	22.8346	1.51006	0.464955	3.24777	0.00116314	0.00704719	Tnnc1
ENSMUSG00000087700	22.9218	1.50625	0.469689	3.20692	0.00134166	0.00796143	Gm15283
ENSMUSG00000030281	11.6986	1.5002	0.592085	2.53376	0.0112847	0.0478144	Il17rc
ENSMUSG00000040016	88.9546	1.48332	0.210312	7.05293	1.75e-12	5.01e-11	Ptger3
ENSMUSG00000002799	35.9855	1.47728	0.378056	3.90756	9.32e-05	0.000750397	Jag2
ENSMUSG00000031955	19.1528	1.47218	0.483934	3.04211	0.00234928	0.0128963	Bcar1
ENSMUSG00000033508	142.218	1.47025	0.244192	6.02085	1.74e-09	3.38e-08	Asprv1
ENSMUSG00000064080	36.472	1.46953	0.482011	3.04875	0.00229793	0.0126551	Fbln2
ENSMUSG00000022773	36.2457	1.46588	0.318777	4.59845	4.26e-06	4.67e-05	Ypel1
ENSMUSG00000021806	23.4893	1.45846	0.423903	3.44055	0.00058053	0.00384145	Nid2
ENSMUSG00000071847	67.1723	1.4542	0.276144	5.26611	1.39e-07	2.02e-06	Apcdd1
ENSMUSG00000018927	11154.3	1.44831	0.248526	5.82759	5.62e-09	1.02e-07	Ccl6
ENSMUSG00000021411	19.3044	1.43922	0.536642	2.6819	0.00732045	0.0333864	Pxdc1
ENSMUSG00000037095	81.0679	1.4315	0.215669	6.63749	3.19e-11	7.95e-10	Lrg1
ENSMUSG00000015766	555.989	1.42715	0.122165	11.6822	1.57e-31	1.96e-29	Eps8
ENSMUSG00000050914	25.5591	1.42609	0.379768	3.75517	0.000173225	0.00130791	Ankrd37
ENSMUSG00000005824	135.766	1.42277	0.21564	6.59789	4.17e-11	1.03e-09	Tnfsf14
ENSMUSG00000031558	19.3975	1.41935	0.517832	2.74094	0.00612637	0.0287777	Slit2
ENSMUSG00000068740	35.5154	1.41173	0.343973	4.10418	4.06e-05	0.000358297	Celsr2
ENSMUSG00000025161	2228.5	1.41146	0.0857082	16.4682	6.21e-61	3.54e-58	Slc16a3
ENSMUSG00000056492	27.5913	1.40622	0.435518	3.22885	0.00124287	0.00744221	Adgrf5
ENSMUSG00000059412	2633.06	1.40144	0.464473	3.01728	0.00255055	0.0138623	Fxyd2
ENSMUSG00000005397	55.4082	1.39836	0.401838	3.4799	0.000501597	0.00338622	Nid1
ENSMUSG00000035373	62.9094	1.39724	0.312921	4.46516	8e-06	8.15e-05	Ccl7
ENSMUSG00000020674	29.6977	1.38357	0.509486	2.71563	0.00661505	0.0306792	Pxdn
ENSMUSG00000016024	164.17	1.37408	0.158281	8.68124	3.91e-18	1.95e-16	Lbp
ENSMUSG00000021109	4917.86	1.36472	0.063576	21.4659	3.24e-102	5.53e-99	Hif1a
ENSMUSG00000003273	25.7383	1.36277	0.377534	3.60965	0.000306607	0.00217901	Car11
ENSMUSG00000085227	14.0966	1.35967	0.527725	2.57647	0.00998157	0.0429719	6330418K02Rik
ENSMUSG00000110030	15.0507	1.34956	0.496671	2.71722	0.00658329	0.0305503	Gm45546
ENSMUSG00000032135	51.788	1.34922	0.386772	3.48842	0.000485878	0.00329313	Mcam
ENSMUSG00000036304	47.107	1.34776	0.33137	4.06724	4.76e-05	0.000412733	Zdhhc23
ENSMUSG00000031502	215.058	1.3364	0.451019	2.96308	0.00304578	0.0159994	Col4a1
ENSMUSG00000045509	14.0732	1.32295	0.492232	2.68766	0.00719551	0.0329045	Gpr150
ENSMUSG00000033149	20.2689	1.3222	0.450353	2.93592	0.00332557	0.0172219	Phldb2
ENSMUSG00000027962	854.736	1.31659	0.218156	6.0351	1.59e-09	3.12e-08	Vcam1
ENSMUSG00000029135	1464.34	1.30677	0.0951242	13.7376	6.05e-43	1.35e-40	Fosl2
ENSMUSG00000085965	16.6006	1.30244	0.461676	2.82112	0.00478563	0.02343	2310016D23Rik
ENSMUSG00000039577	42.6928	1.30058	0.293689	4.42842	9.49e-06	9.54e-05	Nphp4
ENSMUSG00000090799	27.8457	1.28785	0.37755	3.41107	0.000647083	0.00421468	Klhl33
ENSMUSG00000002908	47.6695	1.28604	0.343118	3.74808	0.000178194	0.00134147	Kcnn1
ENSMUSG00000006344	180.584	1.27822	0.172375	7.41536	1.21e-13	3.96e-12	Ggt5
ENSMUSG00000034271	505.366	1.27444	0.16492	7.72759	1.1e-14	3.96e-13	Jdp2
ENSMUSG00000109305	22.1297	1.27435	0.465614	2.73693	0.0062016	0.0290866	Smim38
ENSMUSG00000062591	21.6924	1.26782	0.482928	2.62529	0.00865762	0.0383466	Tubb4a
ENSMUSG00000032487	41.9266	1.26363	0.280949	4.49772	6.87e-06	7.14e-05	Ptgs2
ENSMUSG00000086851	27.3214	1.2612	0.398564	3.16437	0.00155418	0.00907294	A430108G06Rik
ENSMUSG00000018470	19.2085	1.26119	0.456164	2.76477	0.00569633	0.0270973	Kcnab3
ENSMUSG00000039648	185.035	1.26051	0.173575	7.26201	3.81e-13	1.18e-11	Kyat1
ENSMUSG00000028698	21.863	1.2591	0.440337	2.85941	0.00424427	0.0211183	Pik3r3
ENSMUSG00000036504	15.4073	1.25494	0.494018	2.54027	0.0110765	0.0470792	Phpt1
ENSMUSG00000055320	24.0926	1.25394	0.495381	2.53126	0.0113653	0.048067	Tead1
ENSMUSG00000062939	103.899	1.25362	0.2086	6.00967	1.86e-09	3.61e-08	Stat4
ENSMUSG00000034205	33.039	1.241	0.479203	2.58973	0.0096052	0.0417257	Loxl2
ENSMUSG00000031825	190.67	1.23744	0.192463	6.42948	1.28e-10	2.95e-09	Crispld2
ENSMUSG00000030865	134.034	1.237	0.270584	4.5716	4.84e-06	5.22e-05	Chp2
ENSMUSG00000035385	150.251	1.23371	0.212748	5.79892	6.67e-09	1.2e-07	Ccl2
ENSMUSG00000021575	990.669	1.22777	0.0914908	13.4196	4.64e-41	9.39e-39	Ahrr
ENSMUSG00000059108	1028.1	1.22709	0.340463	3.60418	0.00031314	0.00221928	Ifitm6
ENSMUSG00000026923	2761.35	1.22687	0.0759209	16.1598	9.69e-59	4.65e-56	Notch1
ENSMUSG00000044268	17.4224	1.22328	0.469084	2.60781	0.00911225	0.0399752	Gm4895
ENSMUSG00000032827	156.178	1.21769	0.195087	6.24177	4.33e-10	9.21e-09	Ppp1r9a
ENSMUSG00000031714	1067.27	1.21652	0.0965563	12.599	2.14e-36	3.57e-34	Gab1
ENSMUSG00000025020	391.211	1.20751	0.168083	7.184	6.77e-13	2.03e-11	Slit1
ENSMUSG00000078566	559.427	1.20343	0.10862	11.0793	1.58e-28	1.68e-26	Bnip3
ENSMUSG00000113165	31.8332	1.19835	0.351055	3.41357	0.00064118	0.00418337	Gm47863
ENSMUSG00000021125	151.992	1.19342	0.172256	6.92816	4.26e-12	1.16e-10	Arg2
ENSMUSG00000058396	22.2785	1.19294	0.414003	2.88148	0.00395819	0.0199271	Gpr182
ENSMUSG00000032091	98.2601	1.1927	0.19348	6.16448	7.07e-10	1.46e-08	Tmprss4
ENSMUSG00000020831	20.6803	1.18429	0.428	2.76703	0.00565699	0.0269518	0610010K14Rik
ENSMUSG00000078783	22.3259	1.18317	0.433912	2.72676	0.00639599	0.0298525	Gm9733
ENSMUSG00000096140	65.697	1.18112	0.244538	4.82999	1.37e-06	1.67e-05	Ankrd66
ENSMUSG00000090397	21.147	1.17996	0.448044	2.63359	0.00844884	0.0375953	Gm17096
ENSMUSG00000031465	73.0513	1.17727	0.321226	3.66491	0.000247421	0.00179407	Angpt2
ENSMUSG00000032514	29.7294	1.17476	0.362673	3.23916	0.00119883	0.00723204	Ttc21a
ENSMUSG00000042510	27.068	1.16735	0.385185	3.03062	0.00244054	0.0133258	AA986860
ENSMUSG00000116655	35.9291	1.16643	0.36709	3.17751	0.00148547	0.0087016	Gm35455
ENSMUSG00000087691	27.8534	1.15357	0.367198	3.14156	0.00168052	0.00967088	Gm15674
ENSMUSG00000111325	22.8351	1.14562	0.439437	2.60702	0.00913346	0.0400273	Gm47140
ENSMUSG00000044749	145.253	1.1441	0.173448	6.5962	4.22e-11	1.04e-09	Abca6
ENSMUSG00000091119	152.586	1.14298	0.162557	7.03124	2.05e-12	5.81e-11	Ccdc152
ENSMUSG00000037709	44.9207	1.14147	0.304024	3.75454	0.000173659	0.0013099	Fam13a
ENSMUSG00000032554	19061.1	1.13755	0.278612	4.08292	4.45e-05	0.000388036	Trf
ENSMUSG00000109713	28.0226	1.13489	0.350412	3.23874	0.00120057	0.00723969	Pvrig
ENSMUSG00000044708	1183.92	1.13421	0.109547	10.3536	4.03e-25	3.52e-23	Kcnj10
ENSMUSG00000019256	262.701	1.13408	0.139547	8.1269	4.4e-16	1.84e-14	Ahr
ENSMUSG00000052942	132.812	1.13168	0.181868	6.22255	4.89e-10	1.03e-08	Glis3
ENSMUSG00000056749	653.319	1.12837	0.103667	10.8845	1.37e-27	1.35e-25	Nfil3
ENSMUSG00000029373	1903.83	1.12817	0.444745	2.53667	0.0111913	0.0475144	Pf4
ENSMUSG00000063605	17.5015	1.11741	0.443819	2.51772	0.0118117	0.0495188	Ccdc102a
ENSMUSG00000050103	157.835	1.11604	0.238907	4.67142	2.99e-06	3.38e-05	Agmo
ENSMUSG00000031486	46.1745	1.11192	0.40362	2.75487	0.00587155	0.0277931	Adgra2
ENSMUSG00000014158	1348.64	1.11084	0.083092	13.3688	9.21e-41	1.81e-38	Trpv4
ENSMUSG00000003420	5259.19	1.10606	0.103099	10.7281	7.51e-27	7.21e-25	Fcgrt
ENSMUSG00000024085	6742.75	1.10573	0.0559075	19.7778	4.62e-87	5.07e-84	Man2a1
ENSMUSG00000035936	26.1597	1.10466	0.41559	2.65806	0.00785915	0.035392	Aldh5a1
ENSMUSG00000022122	1114.59	1.10442	0.114575	9.6393	5.46e-22	3.76e-20	Ednrb
ENSMUSG00000035637	155.213	1.10246	0.167208	6.59332	4.3e-11	1.05e-09	Grhpr
ENSMUSG00000070323	446.775	1.10099	0.145052	7.59029	3.19e-14	1.1e-12	Mmp27
ENSMUSG00000031431	3696.03	1.09945	0.0651802	16.8679	7.75e-64	4.58e-61	Tsc22d3
ENSMUSG00000026656	11336.1	1.09775	0.209417	5.24192	1.59e-07	2.28e-06	Fcgr2b
ENSMUSG00000001247	470.173	1.09502	0.124535	8.79284	1.46e-18	7.57e-17	Lsr
ENSMUSG00000026594	623.121	1.08686	0.0918034	11.839	2.45e-32	3.19e-30	Ralgps2
ENSMUSG00000053198	42.5486	1.07958	0.293957	3.67259	0.000240108	0.00174846	Prx
ENSMUSG00000021728	11060.3	1.07783	0.0636702	16.9283	2.78e-64	1.71e-61	Emb
ENSMUSG00000005474	21.5101	1.07768	0.402906	2.67477	0.00747804	0.0339539	Myl10
ENSMUSG00000057729	220.19	1.07578	0.25094	4.287	1.81e-05	0.000173286	Prtn3
ENSMUSG00000040260	68.5659	1.06777	0.270378	3.94919	7.84e-05	0.000648121	Daam2
ENSMUSG00000051934	139.658	1.0607	0.198097	5.35444	8.58e-08	1.29e-06	Spats2
ENSMUSG00000030344	19.9007	1.05989	0.409303	2.58951	0.00961127	0.0417403	Akap3
ENSMUSG00000020377	64.9803	1.0593	0.326703	3.24239	0.00118532	0.00715617	Ltc4s
ENSMUSG00000042286	70969.6	1.05858	0.0730196	14.4972	1.26e-47	3.29e-45	Stab1
ENSMUSG00000040809	3480.14	1.05504	0.0959634	10.9942	4.07e-28	4.2e-26	Chil3
ENSMUSG00000037926	1974.23	1.0531	0.0716906	14.6895	7.53e-49	2.18e-46	Ssh2
ENSMUSG00000020277	2755.5	1.05198	0.0731759	14.376	7.32e-47	1.81e-44	Pfkl
ENSMUSG00000002900	44.201	1.05064	0.397623	2.6423	0.00823454	0.0367909	Lamb1
ENSMUSG00000026525	84.0633	1.04521	0.219198	4.76835	1.86e-06	2.2e-05	Opn3
ENSMUSG00000037759	739.066	1.04506	0.0913776	11.4367	2.74e-30	3.19e-28	Ptger2
ENSMUSG00000049580	528.112	1.04458	0.120207	8.68981	3.63e-18	1.83e-16	Tsku
ENSMUSG00000005800	1925.6	1.0417	0.133371	7.81051	5.7e-15	2.12e-13	Mmp8
ENSMUSG00000109005	53.6285	1.04021	0.313687	3.31606	0.000912967	0.00569307	Gm45221
ENSMUSG00000020604	338.845	1.0397	0.127705	8.14137	3.91e-16	1.64e-14	Arsg
ENSMUSG00000032915	2427.25	1.03478	0.197813	5.23108	1.69e-07	2.41e-06	Adgre4
ENSMUSG00000061039	33.1036	1.0331	0.307608	3.3585	0.000783675	0.00498186	Olfr920
ENSMUSG00000048012	22.6622	1.03166	0.385041	2.67935	0.00737654	0.0335923	Zfp473
ENSMUSG00000049532	154.535	1.02986	0.160246	6.42677	1.3e-10	3e-09	Sall2
ENSMUSG00000022237	832.903	1.02941	0.105093	9.79522	1.18e-22	8.55e-21	Ankrd33b
ENSMUSG00000050777	1121.73	1.02927	0.109226	9.42334	4.37e-21	2.77e-19	Tmem37
ENSMUSG00000117662	56.4094	1.02616	0.246818	4.15758	3.22e-05	0.000290196	Gm4013
ENSMUSG00000026526	2088.86	1.02412	0.0667282	15.3476	3.67e-53	1.23e-50	Fh1
ENSMUSG00000026365	1154	1.02153	0.243267	4.19922	2.68e-05	0.000248208	Cfh
ENSMUSG00000027221	47.7453	1.0193	0.355279	2.86901	0.00411758	0.020608	Chst1
ENSMUSG00000064147	308.422	1.01671	0.204925	4.96139	7e-07	8.95e-06	Rab44
ENSMUSG00000000562	85.7201	1.01419	0.215675	4.70239	2.57e-06	2.94e-05	Adora3
ENSMUSG00000035493	9603.82	1.01176	0.0966007	10.4736	1.14e-25	1.01e-23	Tgfbi
ENSMUSG00000044092	294.502	1.00647	0.124911	8.05748	7.79e-16	3.17e-14	C130050O18Rik
ENSMUSG00000038668	72.7449	1.00582	0.347474	2.89465	0.00379577	0.0192291	Lpar1
ENSMUSG00000058624	1729.27	1.00535	0.0866009	11.609	3.71e-31	4.49e-29	Gda
ENSMUSG00000079414	54.2943	1.00474	0.312945	3.21059	0.00132465	0.00786751	Gm11110
ENSMUSG00000021123	102.809	1.00436	0.253856	3.95643	7.61e-05	0.000630498	Rdh12
ENSMUSG00000042659	916.247	1.00342	0.077327	12.9763	1.67e-38	2.98e-36	Arrdc4
ENSMUSG00000042607	51.3523	1.00032	0.33188	3.01411	0.00257737	0.0139687	Asb4

## Sheet: Sheet1
X	baseMean	log2FoldChange	lfcSE	stat	pvalue	padj	symbol
ENSMUSG00000114884	12.3389	6.88844	1.2878	5.34899	8.84e-08	1.32e-06	Gm47675
ENSMUSG00000062991	59.1035	5.19788	0.621917	8.35783	6.39e-17	2.92e-15	Nrg1
ENSMUSG00000104367	7.88943	4.50026	1.17723	3.82276	0.000131968	0.00102668	Gm38079
ENSMUSG00000042379	7.88179	4.16572	1.21975	3.41524	0.000637265	0.00416486	Esm1
ENSMUSG00000039109	13544.3	3.9096	0.175987	22.2154	2.44e-109	1.25e-105	F13a1
ENSMUSG00000029084	607.72	3.5218	0.417621	8.43301	3.37e-17	1.57e-15	Cd38
ENSMUSG00000008845	965.085	3.50015	0.23319	15.0099	6.33e-51	1.87e-48	Cd163
ENSMUSG00000040152	24472.8	3.33266	0.158093	21.0804	1.2e-98	1.85e-95	Thbs1
ENSMUSG00000021614	545.754	3.27838	0.399638	8.20337	2.34e-16	9.95e-15	Vcan
ENSMUSG00000012428	58.0794	3.20931	0.447912	7.16505	7.78e-13	2.32e-11	Steap4
ENSMUSG00000004814	22.6278	3.12853	0.536809	5.828	5.61e-09	1.02e-07	Ccl24
ENSMUSG00000079597	23.591	3.05217	0.549442	5.55504	2.78e-08	4.58e-07	Cstdc4
ENSMUSG00000097362	6.41272	3.00577	0.954456	3.1492	0.00163719	0.00946685	Gm26544
ENSMUSG00000079164	132.209	2.9686	0.234849	12.6405	1.26e-36	2.13e-34	Tlr5
ENSMUSG00000030247	7.04164	2.87772	1.11662	2.57716	0.0099615	0.0429216	Kcnj8
ENSMUSG00000023046	8.88708	2.837	0.754805	3.75859	0.000170877	0.00129145	Igfbp6
ENSMUSG00000026073	76.6373	2.71029	0.299674	9.04414	1.51e-19	8.49e-18	Il1r2
ENSMUSG00000030790	11.9097	2.63541	0.718856	3.66612	0.00024626	0.00178903	Adm
ENSMUSG00000034488	16.4211	2.59977	0.581922	4.46755	7.91e-06	8.08e-05	Edil3
ENSMUSG00000021367	11.5493	2.59366	0.665871	3.89513	9.81e-05	0.000785012	Edn1
ENSMUSG00000002910	29.0731	2.55165	0.856983	2.97748	0.00290632	0.0153985	Arrdc2
ENSMUSG00000048534	369.835	2.47319	0.282014	8.76975	1.79e-18	9.2e-17	Jaml
ENSMUSG00000041378	8.39131	2.46478	0.824499	2.98943	0.002795	0.0149271	Cldn5
ENSMUSG00000053049	7.58703	2.38932	0.925895	2.58056	0.00986415	0.0425499	Gm15413
ENSMUSG00000027832	26.5239	2.3761	0.513279	4.62926	3.67e-06	4.08e-05	Ptx3
ENSMUSG00000074415	8.39486	2.37338	0.742478	3.19656	0.00139075	0.00821881	Mir100hg
ENSMUSG00000037010	69.8259	2.36959	0.36935	6.41558	1.4e-10	3.22e-09	Apln
ENSMUSG00000028194	6.20717	2.35918	0.874285	2.69841	0.00696709	0.0319741	Ddah1
ENSMUSG00000074336	7.6123	2.34193	0.842727	2.77899	0.00545289	0.0261833	Apoc4
ENSMUSG00000025429	74.1031	2.33706	0.687301	3.40034	0.000673013	0.00434489	Pstpip2
ENSMUSG00000051065	10.5321	2.31893	0.71643	3.23678	0.00120887	0.00727831	Mb21d2
ENSMUSG00000028909	9.13285	2.27368	0.739882	3.07303	0.002119	0.0118051	Ptpru
ENSMUSG00000009378	8.06712	2.23839	0.805352	2.7794	0.00544596	0.0261737	Slc16a12
ENSMUSG00000055602	9.7512	2.19491	0.693811	3.16355	0.00155857	0.00909512	Tcp10b
ENSMUSG00000023349	5884.81	2.19272	0.10092	21.7273	1.13e-104	2.9e-101	Clec4n
ENSMUSG00000005237	258.904	2.15021	0.397455	5.40995	6.3e-08	9.67e-07	Dnah2
ENSMUSG00000087203	25.7442	2.14465	0.477172	4.49449	6.97e-06	7.22e-05	Gm13986
ENSMUSG00000024186	32.046	2.12352	0.385368	5.51037	3.58e-08	5.76e-07	Rgs11
ENSMUSG00000053846	13.8861	2.10778	0.631826	3.33601	0.000849897	0.00534096	Lipg
ENSMUSG00000024222	820.672	2.08731	0.0848324	24.6051	1.11e-133	8.55e-130	Fkbp5
ENSMUSG00000079019	10.4972	2.08029	0.681431	3.05283	0.00226697	0.0125205	Insl3
ENSMUSG00000032561	518.989	2.07518	0.314672	6.59473	4.26e-11	1.05e-09	Acpp
ENSMUSG00000032125	14.3897	2.06863	0.615103	3.36307	0.000770813	0.00491025	Robo4
ENSMUSG00000003545	12.7009	2.00288	0.686681	2.91676	0.00353689	0.0180786	Fosb
ENSMUSG00000045636	1135.8	1.97295	0.091263	21.6183	1.21e-103	2.66e-100	Mtus1
ENSMUSG00000033032	147.327	1.9717	0.265257	7.43318	1.06e-13	3.49e-12	Afap1l1
ENSMUSG00000027398	298.29	1.93123	0.154641	12.4885	8.63e-36	1.38e-33	Il1b
ENSMUSG00000047592	2222.24	1.91827	0.12216	15.703	1.44e-55	5.68e-53	Nxpe5
ENSMUSG00000019577	12.1574	1.91671	0.696266	2.75284	0.0059081	0.0279033	Pdk4
ENSMUSG00000022371	8.01486	1.90965	0.67672	2.82191	0.00477381	0.023397	Col14a1
ENSMUSG00000025150	1216.73	1.88825	0.0993552	19.005	1.55e-80	1.4e-77	Cbr2
ENSMUSG00000104069	12.4306	1.87484	0.58786	3.18926	0.00142639	0.00840677	Gm37198
ENSMUSG00000040026	13462.5	1.86375	0.554271	3.36253	0.000772326	0.00491786	Saa3
ENSMUSG00000059657	51.9962	1.86106	0.316181	5.88606	3.96e-09	7.3e-08	Stfa2l1
ENSMUSG00000024174	138.736	1.84936	0.585734	3.15734	0.00159217	0.00926658	Pot1b
ENSMUSG00000068697	37.1607	1.84868	0.357494	5.17123	2.33e-07	3.21e-06	Myoz1
ENSMUSG00000050075	65.4913	1.8233	0.330797	5.51183	3.55e-08	5.72e-07	Gpr171
ENSMUSG00000051043	666.138	1.78485	0.14276	12.5025	7.24e-36	1.17e-33	Gprc5c
ENSMUSG00000054690	20.0874	1.78298	0.611883	2.91391	0.00356928	0.018232	Emcn
ENSMUSG00000054263	755.393	1.78209	0.143555	12.414	2.19e-35	3.47e-33	Lifr
ENSMUSG00000008575	10.0697	1.78054	0.70708	2.51815	0.0117972	0.0495123	Nfib
ENSMUSG00000039783	380.875	1.77369	0.122283	14.5048	1.13e-47	2.99e-45	Kmo
ENSMUSG00000008136	11.4664	1.76154	0.624033	2.82283	0.00476015	0.0233599	Fhl2
ENSMUSG00000053113	955.672	1.73991	0.120078	14.4899	1.4e-47	3.6e-45	Socs3
ENSMUSG00000031871	51.551	1.73262	0.373511	4.63873	3.51e-06	3.91e-05	Cdh5
ENSMUSG00000037989	35.1809	1.73041	0.387794	4.46219	8.11e-06	8.26e-05	Wnk2
ENSMUSG00000101389	7075.29	1.72923	0.188311	9.18284	4.2e-20	2.45e-18	Ms4a4a
ENSMUSG00000030671	563.9	1.72734	0.311304	5.54871	2.88e-08	4.71e-07	Pde3b
ENSMUSG00000034845	47.0548	1.72519	0.463481	3.72224	0.000197465	0.00146856	Plvap
ENSMUSG00000028527	54.1339	1.7183	0.345332	4.97579	6.5e-07	8.35e-06	Ak4
ENSMUSG00000080530	13.3617	1.71518	0.548967	3.12438	0.00178182	0.010189	Gm25540
ENSMUSG00000079484	16.172	1.71101	0.500457	3.41889	0.000628764	0.00411981	Phyhd1
ENSMUSG00000109953	32.5008	1.70825	0.391854	4.35939	1.3e-05	0.000127886	5430430B14Rik
ENSMUSG00000042284	148.728	1.70257	0.173639	9.80522	1.07e-22	7.86e-21	Itga1
ENSMUSG00000046280	11.863	1.69995	0.570259	2.98101	0.00287297	0.0152692	She
ENSMUSG00000047678	22.118	1.69841	0.482606	3.51924	0.000432779	0.00297124	Gpr82
ENSMUSG00000035105	91.5554	1.69361	0.216785	7.8124	5.61e-15	2.09e-13	Egln3
ENSMUSG00000018476	1235.24	1.67826	0.140618	11.9349	7.79e-33	1.04e-30	Kdm6b
ENSMUSG00000058427	146.416	1.67515	0.204938	8.17394	2.98e-16	1.26e-14	Cxcl2
ENSMUSG00000056832	20.8524	1.67192	0.487425	3.43011	0.000603329	0.00397861	Ttc26
ENSMUSG00000048644	9.96355	1.66334	0.644325	2.58153	0.00983638	0.0424778	Ctxn1
ENSMUSG00000085006	59.9748	1.65354	0.25333	6.52722	6.7e-11	1.62e-09	BC021767
ENSMUSG00000003541	1291.17	1.65252	0.0796448	20.7486	1.26e-95	1.76e-92	Ier3
ENSMUSG00000046546	1972.69	1.65188	0.112635	14.6658	1.07e-48	3.04e-46	Fam43a
ENSMUSG00000020108	186.269	1.64909	0.163914	10.0607	8.24e-24	6.57e-22	Ddit4
ENSMUSG00000067818	29.3543	1.64583	0.456322	3.60672	0.000310088	0.00220069	Myl9
ENSMUSG00000027208	17.4237	1.63549	0.566472	2.88714	0.00388756	0.0196165	Fgf7
ENSMUSG00000031104	12.4427	1.62447	0.605037	2.68491	0.00725484	0.0331218	Rab33a
ENSMUSG00000021782	18.3157	1.62138	0.55468	2.92308	0.00346587	0.0177926	Dlg5
ENSMUSG00000106609	14.9585	1.61788	0.542022	2.98489	0.00283681	0.0151188	Gm43181
ENSMUSG00000027954	15.9062	1.61224	0.493928	3.26412	0.00109806	0.00669245	Efna1
ENSMUSG00000035835	140.781	1.61127	0.181677	8.86886	7.39e-19	3.97e-17	Plppr3
ENSMUSG00000025804	958.372	1.60208	0.400072	4.00447	6.22e-05	0.000522729	Ccr1
ENSMUSG00000078887	16.4448	1.60131	0.63442	2.52404	0.0116013	0.0488977	Gm6710
ENSMUSG00000091243	16.2437	1.58267	0.580688	2.72551	0.00642026	0.0299385	Vgll3
ENSMUSG00000040229	244.053	1.5717	0.248369	6.3281	2.48e-10	5.52e-09	Gpr34
ENSMUSG00000068877	28.1345	1.56709	0.370477	4.22992	2.34e-05	0.000219293	Selenbp2
ENSMUSG00000026558	725.826	1.55468	0.102867	15.1135	1.32e-51	4.06e-49	Uck2
ENSMUSG00000025491	174.917	1.54957	0.190033	8.1542	3.51e-16	1.48e-14	Ifitm1
ENSMUSG00000028195	82.2736	1.53809	0.382348	4.02276	5.75e-05	0.000488292	Ccn1
ENSMUSG00000030516	28.1521	1.53737	0.376126	4.08738	4.36e-05	0.000381082	Tjp1
ENSMUSG00000027800	32.8435	1.53313	0.407546	3.76186	0.000168655	0.00127529	Tm4sf1
ENSMUSG00000020407	14.6309	1.52378	0.510627	2.98414	0.00284376	0.0151506	Upp1
ENSMUSG00000053338	68.6575	1.51273	0.241918	6.25308	4.02e-10	8.65e-09	Tarm1
ENSMUSG00000091898	22.8346	1.51006	0.464955	3.24777	0.00116314	0.00704719	Tnnc1
ENSMUSG00000087700	22.9218	1.50625	0.469689	3.20692	0.00134166	0.00796143	Gm15283
ENSMUSG00000030281	11.6986	1.5002	0.592085	2.53376	0.0112847	0.0478144	Il17rc
ENSMUSG00000040016	88.9546	1.48332	0.210312	7.05293	1.75e-12	5.01e-11	Ptger3
ENSMUSG00000002799	35.9855	1.47728	0.378056	3.90756	9.32e-05	0.000750397	Jag2
ENSMUSG00000031955	19.1528	1.47218	0.483934	3.04211	0.00234928	0.0128963	Bcar1
ENSMUSG00000033508	142.218	1.47025	0.244192	6.02085	1.74e-09	3.38e-08	Asprv1
ENSMUSG00000064080	36.472	1.46953	0.482011	3.04875	0.00229793	0.0126551	Fbln2
ENSMUSG00000022773	36.2457	1.46588	0.318777	4.59845	4.26e-06	4.67e-05	Ypel1
ENSMUSG00000021806	23.4893	1.45846	0.423903	3.44055	0.00058053	0.00384145	Nid2
ENSMUSG00000071847	67.1723	1.4542	0.276144	5.26611	1.39e-07	2.02e-06	Apcdd1
ENSMUSG00000018927	11154.3	1.44831	0.248526	5.82759	5.62e-09	1.02e-07	Ccl6
ENSMUSG00000021411	19.3044	1.43922	0.536642	2.6819	0.00732045	0.0333864	Pxdc1
ENSMUSG00000037095	81.0679	1.4315	0.215669	6.63749	3.19e-11	7.95e-10	Lrg1
ENSMUSG00000015766	555.989	1.42715	0.122165	11.6822	1.57e-31	1.96e-29	Eps8
ENSMUSG00000050914	25.5591	1.42609	0.379768	3.75517	0.000173225	0.00130791	Ankrd37
ENSMUSG00000005824	135.766	1.42277	0.21564	6.59789	4.17e-11	1.03e-09	Tnfsf14
ENSMUSG00000031558	19.3975	1.41935	0.517832	2.74094	0.00612637	0.0287777	Slit2
ENSMUSG00000068740	35.5154	1.41173	0.343973	4.10418	4.06e-05	0.000358297	Celsr2
ENSMUSG00000025161	2228.5	1.41146	0.0857082	16.4682	6.21e-61	3.54e-58	Slc16a3
ENSMUSG00000056492	27.5913	1.40622	0.435518	3.22885	0.00124287	0.00744221	Adgrf5
ENSMUSG00000059412	2633.06	1.40144	0.464473	3.01728	0.00255055	0.0138623	Fxyd2
ENSMUSG00000005397	55.4082	1.39836	0.401838	3.4799	0.000501597	0.00338622	Nid1
ENSMUSG00000035373	62.9094	1.39724	0.312921	4.46516	8e-06	8.15e-05	Ccl7
ENSMUSG00000020674	29.6977	1.38357	0.509486	2.71563	0.00661505	0.0306792	Pxdn
ENSMUSG00000016024	164.17	1.37408	0.158281	8.68124	3.91e-18	1.95e-16	Lbp
ENSMUSG00000021109	4917.86	1.36472	0.063576	21.4659	3.24e-102	5.53e-99	Hif1a
ENSMUSG00000003273	25.7383	1.36277	0.377534	3.60965	0.000306607	0.00217901	Car11
ENSMUSG00000085227	14.0966	1.35967	0.527725	2.57647	0.00998157	0.0429719	6330418K02Rik
ENSMUSG00000110030	15.0507	1.34956	0.496671	2.71722	0.00658329	0.0305503	Gm45546
ENSMUSG00000032135	51.788	1.34922	0.386772	3.48842	0.000485878	0.00329313	Mcam
ENSMUSG00000036304	47.107	1.34776	0.33137	4.06724	4.76e-05	0.000412733	Zdhhc23
ENSMUSG00000031502	215.058	1.3364	0.451019	2.96308	0.00304578	0.0159994	Col4a1
ENSMUSG00000045509	14.0732	1.32295	0.492232	2.68766	0.00719551	0.0329045	Gpr150
ENSMUSG00000033149	20.2689	1.3222	0.450353	2.93592	0.00332557	0.0172219	Phldb2
ENSMUSG00000027962	854.736	1.31659	0.218156	6.0351	1.59e-09	3.12e-08	Vcam1
ENSMUSG00000029135	1464.34	1.30677	0.0951242	13.7376	6.05e-43	1.35e-40	Fosl2
ENSMUSG00000085965	16.6006	1.30244	0.461676	2.82112	0.00478563	0.02343	2310016D23Rik
ENSMUSG00000039577	42.6928	1.30058	0.293689	4.42842	9.49e-06	9.54e-05	Nphp4
ENSMUSG00000090799	27.8457	1.28785	0.37755	3.41107	0.000647083	0.00421468	Klhl33
ENSMUSG00000002908	47.6695	1.28604	0.343118	3.74808	0.000178194	0.00134147	Kcnn1
ENSMUSG00000006344	180.584	1.27822	0.172375	7.41536	1.21e-13	3.96e-12	Ggt5
ENSMUSG00000034271	505.366	1.27444	0.16492	7.72759	1.1e-14	3.96e-13	Jdp2
ENSMUSG00000109305	22.1297	1.27435	0.465614	2.73693	0.0062016	0.0290866	Smim38
ENSMUSG00000062591	21.6924	1.26782	0.482928	2.62529	0.00865762	0.0383466	Tubb4a
ENSMUSG00000032487	41.9266	1.26363	0.280949	4.49772	6.87e-06	7.14e-05	Ptgs2
ENSMUSG00000086851	27.3214	1.2612	0.398564	3.16437	0.00155418	0.00907294	A430108G06Rik
ENSMUSG00000018470	19.2085	1.26119	0.456164	2.76477	0.00569633	0.0270973	Kcnab3
ENSMUSG00000039648	185.035	1.26051	0.173575	7.26201	3.81e-13	1.18e-11	Kyat1
ENSMUSG00000028698	21.863	1.2591	0.440337	2.85941	0.00424427	0.0211183	Pik3r3
ENSMUSG00000036504	15.4073	1.25494	0.494018	2.54027	0.0110765	0.0470792	Phpt1
ENSMUSG00000055320	24.0926	1.25394	0.495381	2.53126	0.0113653	0.048067	Tead1
ENSMUSG00000062939	103.899	1.25362	0.2086	6.00967	1.86e-09	3.61e-08	Stat4
ENSMUSG00000034205	33.039	1.241	0.479203	2.58973	0.0096052	0.0417257	Loxl2
ENSMUSG00000031825	190.67	1.23744	0.192463	6.42948	1.28e-10	2.95e-09	Crispld2
ENSMUSG00000030865	134.034	1.237	0.270584	4.5716	4.84e-06	5.22e-05	Chp2
ENSMUSG00000035385	150.251	1.23371	0.212748	5.79892	6.67e-09	1.2e-07	Ccl2
ENSMUSG00000021575	990.669	1.22777	0.0914908	13.4196	4.64e-41	9.39e-39	Ahrr
ENSMUSG00000059108	1028.1	1.22709	0.340463	3.60418	0.00031314	0.00221928	Ifitm6
ENSMUSG00000026923	2761.35	1.22687	0.0759209	16.1598	9.69e-59	4.65e-56	Notch1
ENSMUSG00000044268	17.4224	1.22328	0.469084	2.60781	0.00911225	0.0399752	Gm4895
ENSMUSG00000032827	156.178	1.21769	0.195087	6.24177	4.33e-10	9.21e-09	Ppp1r9a
ENSMUSG00000031714	1067.27	1.21652	0.0965563	12.599	2.14e-36	3.57e-34	Gab1
ENSMUSG00000025020	391.211	1.20751	0.168083	7.184	6.77e-13	2.03e-11	Slit1
ENSMUSG00000078566	559.427	1.20343	0.10862	11.0793	1.58e-28	1.68e-26	Bnip3
ENSMUSG00000113165	31.8332	1.19835	0.351055	3.41357	0.00064118	0.00418337	Gm47863
ENSMUSG00000021125	151.992	1.19342	0.172256	6.92816	4.26e-12	1.16e-10	Arg2
ENSMUSG00000058396	22.2785	1.19294	0.414003	2.88148	0.00395819	0.0199271	Gpr182
ENSMUSG00000032091	98.2601	1.1927	0.19348	6.16448	7.07e-10	1.46e-08	Tmprss4
ENSMUSG00000020831	20.6803	1.18429	0.428	2.76703	0.00565699	0.0269518	0610010K14Rik
ENSMUSG00000078783	22.3259	1.18317	0.433912	2.72676	0.00639599	0.0298525	Gm9733
ENSMUSG00000096140	65.697	1.18112	0.244538	4.82999	1.37e-06	1.67e-05	Ankrd66
ENSMUSG00000090397	21.147	1.17996	0.448044	2.63359	0.00844884	0.0375953	Gm17096
ENSMUSG00000031465	73.0513	1.17727	0.321226	3.66491	0.000247421	0.00179407	Angpt2
ENSMUSG00000032514	29.7294	1.17476	0.362673	3.23916	0.00119883	0.00723204	Ttc21a
ENSMUSG00000042510	27.068	1.16735	0.385185	3.03062	0.00244054	0.0133258	AA986860
ENSMUSG00000116655	35.9291	1.16643	0.36709	3.17751	0.00148547	0.0087016	Gm35455
ENSMUSG00000087691	27.8534	1.15357	0.367198	3.14156	0.00168052	0.00967088	Gm15674
ENSMUSG00000111325	22.8351	1.14562	0.439437	2.60702	0.00913346	0.0400273	Gm47140
ENSMUSG00000044749	145.253	1.1441	0.173448	6.5962	4.22e-11	1.04e-09	Abca6
ENSMUSG00000091119	152.586	1.14298	0.162557	7.03124	2.05e-12	5.81e-11	Ccdc152
ENSMUSG00000037709	44.9207	1.14147	0.304024	3.75454	0.000173659	0.0013099	Fam13a
ENSMUSG00000032554	19061.1	1.13755	0.278612	4.08292	4.45e-05	0.000388036	Trf
ENSMUSG00000109713	28.0226	1.13489	0.350412	3.23874	0.00120057	0.00723969	Pvrig
ENSMUSG00000044708	1183.92	1.13421	0.109547	10.3536	4.03e-25	3.52e-23	Kcnj10
ENSMUSG00000019256	262.701	1.13408	0.139547	8.1269	4.4e-16	1.84e-14	Ahr
ENSMUSG00000052942	132.812	1.13168	0.181868	6.22255	4.89e-10	1.03e-08	Glis3
ENSMUSG00000056749	653.319	1.12837	0.103667	10.8845	1.37e-27	1.35e-25	Nfil3
ENSMUSG00000029373	1903.83	1.12817	0.444745	2.53667	0.0111913	0.0475144	Pf4
ENSMUSG00000063605	17.5015	1.11741	0.443819	2.51772	0.0118117	0.0495188	Ccdc102a
ENSMUSG00000050103	157.835	1.11604	0.238907	4.67142	2.99e-06	3.38e-05	Agmo
ENSMUSG00000031486	46.1745	1.11192	0.40362	2.75487	0.00587155	0.0277931	Adgra2
ENSMUSG00000014158	1348.64	1.11084	0.083092	13.3688	9.21e-41	1.81e-38	Trpv4
ENSMUSG00000003420	5259.19	1.10606	0.103099	10.7281	7.51e-27	7.21e-25	Fcgrt
ENSMUSG00000024085	6742.75	1.10573	0.0559075	19.7778	4.62e-87	5.07e-84	Man2a1
ENSMUSG00000035936	26.1597	1.10466	0.41559	2.65806	0.00785915	0.035392	Aldh5a1
ENSMUSG00000022122	1114.59	1.10442	0.114575	9.6393	5.46e-22	3.76e-20	Ednrb
ENSMUSG00000035637	155.213	1.10246	0.167208	6.59332	4.3e-11	1.05e-09	Grhpr
ENSMUSG00000070323	446.775	1.10099	0.145052	7.59029	3.19e-14	1.1e-12	Mmp27
ENSMUSG00000031431	3696.03	1.09945	0.0651802	16.8679	7.75e-64	4.58e-61	Tsc22d3
ENSMUSG00000026656	11336.1	1.09775	0.209417	5.24192	1.59e-07	2.28e-06	Fcgr2b
ENSMUSG00000001247	470.173	1.09502	0.124535	8.79284	1.46e-18	7.57e-17	Lsr
ENSMUSG00000026594	623.121	1.08686	0.0918034	11.839	2.45e-32	3.19e-30	Ralgps2
ENSMUSG00000053198	42.5486	1.07958	0.293957	3.67259	0.000240108	0.00174846	Prx
ENSMUSG00000021728	11060.3	1.07783	0.0636702	16.9283	2.78e-64	1.71e-61	Emb
ENSMUSG00000005474	21.5101	1.07768	0.402906	2.67477	0.00747804	0.0339539	Myl10
ENSMUSG00000057729	220.19	1.07578	0.25094	4.287	1.81e-05	0.000173286	Prtn3
ENSMUSG00000040260	68.5659	1.06777	0.270378	3.94919	7.84e-05	0.000648121	Daam2
ENSMUSG00000051934	139.658	1.0607	0.198097	5.35444	8.58e-08	1.29e-06	Spats2
ENSMUSG00000030344	19.9007	1.05989	0.409303	2.58951	0.00961127	0.0417403	Akap3
ENSMUSG00000020377	64.9803	1.0593	0.326703	3.24239	0.00118532	0.00715617	Ltc4s
ENSMUSG00000042286	70969.6	1.05858	0.0730196	14.4972	1.26e-47	3.29e-45	Stab1
ENSMUSG00000040809	3480.14	1.05504	0.0959634	10.9942	4.07e-28	4.2e-26	Chil3
ENSMUSG00000037926	1974.23	1.0531	0.0716906	14.6895	7.53e-49	2.18e-46	Ssh2
ENSMUSG00000020277	2755.5	1.05198	0.0731759	14.376	7.32e-47	1.81e-44	Pfkl
ENSMUSG00000002900	44.201	1.05064	0.397623	2.6423	0.00823454	0.0367909	Lamb1
ENSMUSG00000026525	84.0633	1.04521	0.219198	4.76835	1.86e-06	2.2e-05	Opn3
ENSMUSG00000037759	739.066	1.04506	0.0913776	11.4367	2.74e-30	3.19e-28	Ptger2
ENSMUSG00000049580	528.112	1.04458	0.120207	8.68981	3.63e-18	1.83e-16	Tsku
ENSMUSG00000005800	1925.6	1.0417	0.133371	7.81051	5.7e-15	2.12e-13	Mmp8
ENSMUSG00000109005	53.6285	1.04021	0.313687	3.31606	0.000912967	0.00569307	Gm45221
ENSMUSG00000020604	338.845	1.0397	0.127705	8.14137	3.91e-16	1.64e-14	Arsg
ENSMUSG00000032915	2427.25	1.03478	0.197813	5.23108	1.69e-07	2.41e-06	Adgre4
ENSMUSG00000061039	33.1036	1.0331	0.307608	3.3585	0.000783675	0.00498186	Olfr920
ENSMUSG00000048012	22.6622	1.03166	0.385041	2.67935	0.00737654	0.0335923	Zfp473
ENSMUSG00000049532	154.535	1.02986	0.160246	6.42677	1.3e-10	3e-09	Sall2
ENSMUSG00000022237	832.903	1.02941	0.105093	9.79522	1.18e-22	8.55e-21	Ankrd33b
ENSMUSG00000050777	1121.73	1.02927	0.109226	9.42334	4.37e-21	2.77e-19	Tmem37
ENSMUSG00000117662	56.4094	1.02616	0.246818	4.15758	3.22e-05	0.000290196	Gm4013
ENSMUSG00000026526	2088.86	1.02412	0.0667282	15.3476	3.67e-53	1.23e-50	Fh1
ENSMUSG00000026365	1154	1.02153	0.243267	4.19922	2.68e-05	0.000248208	Cfh
ENSMUSG00000027221	47.7453	1.0193	0.355279	2.86901	0.00411758	0.020608	Chst1
ENSMUSG00000064147	308.422	1.01671	0.204925	4.96139	7e-07	8.95e-06	Rab44
ENSMUSG00000000562	85.7201	1.01419	0.215675	4.70239	2.57e-06	2.94e-05	Adora3
ENSMUSG00000035493	9603.82	1.01176	0.0966007	10.4736	1.14e-25	1.01e-23	Tgfbi
ENSMUSG00000044092	294.502	1.00647	0.124911	8.05748	7.79e-16	3.17e-14	C130050O18Rik
ENSMUSG00000038668	72.7449	1.00582	0.347474	2.89465	0.00379577	0.0192291	Lpar1
ENSMUSG00000058624	1729.27	1.00535	0.0866009	11.609	3.71e-31	4.49e-29	Gda
ENSMUSG00000079414	54.2943	1.00474	0.312945	3.21059	0.00132465	0.00786751	Gm11110
ENSMUSG00000021123	102.809	1.00436	0.253856	3.95643	7.61e-05	0.000630498	Rdh12
ENSMUSG00000042659	916.247	1.00342	0.077327	12.9763	1.67e-38	2.98e-36	Arrdc4
ENSMUSG00000042607	51.3523	1.00032	0.33188	3.01411	0.00257737	0.0139687	Asb4
