# Supplementary material for: Tumor cells-derived conditioned medium induced pro-tumoral phenotypes in macrophages through calcium-nuclear factor κB interaction
Source: BMC Cancer. 2022 Dec 19;22:1327. doi: 10.1186/s12885-022-10431-8 (PMC9762082; doi:10.1186/s12885-022-10431-8)
Supplement: Supplementary file 11 — Additional file 11: Supplementary Table 5. up-regulated KEGG. [file 12885_2022_10431_MOESM11_ESM.xlsx]

## Sheet: 下调基因 wt
X	baseMean	log2FoldChange	lfcSE	stat	pvalue	padj	symbol
ENSMUSG00000084932	7.03571	-6.40365	1.35246	-4.73481	2.19e-06	2.55e-05	Gm15156
ENSMUSG00000048031	62.0218	-4.09084	0.408593	-10.012	1.35e-23	1.06e-21	Fcrl5
ENSMUSG00000012350	12.9608	-3.83292	0.73553	-5.2111	1.88e-07	2.65e-06	Ehf
ENSMUSG00000005338	9.85921	-3.54635	0.920431	-3.85293	0.000116714	0.000916359	Cadm3
ENSMUSG00000041552	62.2866	-3.38039	0.322288	-10.4887	9.73e-26	8.65e-24	Ptchd1
ENSMUSG00000024600	17.5398	-3.25003	0.597841	-5.43627	5.44e-08	8.43e-07	Slc27a6
ENSMUSG00000024245	25.6107	-3.23247	0.452834	-7.13831	9.45e-13	2.77e-11	Tmem178
ENSMUSG00000016283	283.085	-3.16731	0.204861	-15.4607	6.39e-54	2.28e-51	H2-M2
ENSMUSG00000031376	5.73381	-3.12069	1.14029	-2.73676	0.00620481	0.0290927	Atp2b3
ENSMUSG00000086860	11.2778	-3.00036	0.749195	-4.00477	6.21e-05	0.000522353	Gm1720
ENSMUSG00000031327	8.42975	-2.91497	0.838865	-3.4749	0.000511042	0.0034364	Chic1
ENSMUSG00000051611	6.29272	-2.89435	0.958891	-3.01844	0.00254081	0.0138144	Olfr112
ENSMUSG00000031138	18.0948	-2.88226	0.562423	-5.12472	2.98e-07	4.05e-06	F9
ENSMUSG00000097157	27.7153	-2.83108	0.444974	-6.36236	1.99e-10	4.48e-09	Gm26512
ENSMUSG00000025321	8.44816	-2.79089	0.731593	-3.81481	0.000136286	0.00105546	Itgb8
ENSMUSG00000018459	739.044	-2.78135	0.305628	-9.10043	9e-20	5.18e-18	Slc13a3
ENSMUSG00000062148	11.7113	-2.64419	0.587069	-4.50405	6.67e-06	6.95e-05	Ear6
ENSMUSG00000055110	6.31537	-2.5932	0.762246	-3.40204	0.000668837	0.00432338	A630012P03Rik
ENSMUSG00000028773	283.63	-2.5724	0.169732	-15.1557	6.95e-52	2.18e-49	Fabp3
ENSMUSG00000033207	510.061	-2.56852	0.38938	-6.59643	4.21e-11	1.04e-09	Mamdc2
ENSMUSG00000074607	35.8935	-2.52137	0.365619	-6.89615	5.34e-12	1.45e-10	Tox2
ENSMUSG00000097960	6.2045	-2.51891	0.917372	-2.74579	0.0060365	0.0284163	A330074K22Rik
ENSMUSG00000111118	211.434	-2.46402	0.244911	-10.0609	8.22e-24	6.57e-22	Gm6545
ENSMUSG00000036526	508.137	-2.45144	0.151208	-16.2124	4.12e-59	2.04e-56	Card11
ENSMUSG00000097083	10.583	-2.43993	0.618458	-3.94519	7.97e-05	0.000657987	D930019O06Rik
ENSMUSG00000102591	8.08561	-2.42185	0.848947	-2.85276	0.00433407	0.0215372	Gm38383
ENSMUSG00000114761	38.706	-2.41892	0.443562	-5.4534	4.94e-08	7.73e-07	Gm47242
ENSMUSG00000037995	52.0038	-2.40704	0.321317	-7.49115	6.83e-14	2.3e-12	Igsf9
ENSMUSG00000031274	63.9419	-2.39791	0.396443	-6.04856	1.46e-09	2.89e-08	Col4a5
ENSMUSG00000022303	63.7294	-2.38461	0.280419	-8.50372	1.84e-17	8.68e-16	Dcstamp
ENSMUSG00000066363	54.3618	-2.38344	0.313068	-7.61315	2.67e-14	9.34e-13	Serpina3f
ENSMUSG00000070348	599.853	-2.376	0.110364	-21.5287	8.38e-103	1.61e-99	Ccnd1
ENSMUSG00000032087	10.4641	-2.36431	0.694044	-3.40657	0.000657851	0.00426673	Dscaml1
ENSMUSG00000070498	6.40061	-2.35755	0.804498	-2.93046	0.00338459	0.0174653	Tmem132b
ENSMUSG00000066510	24.8887	-2.34594	0.555519	-4.22296	2.41e-05	0.000225212	Ankdd1a
ENSMUSG00000110594	16.8712	-2.34479	0.529939	-4.42465	9.66e-06	9.69e-05	Gm33103
ENSMUSG00000108161	34.6071	-2.33877	0.357986	-6.53314	6.44e-11	1.57e-09	Gm32914
ENSMUSG00000096870	7.42232	-2.30834	0.782589	-2.94962	0.00318168	0.0165929	Gm21816
ENSMUSG00000068154	6.45317	-2.30217	0.790773	-2.91129	0.00359935	0.0183673	Insm1
ENSMUSG00000117571	6.25313	-2.2973	0.806138	-2.84977	0.00437513	0.0216921	4933433H22Rik
ENSMUSG00000007682	2560.96	-2.29342	0.256381	-8.94537	3.71e-19	2.02e-17	Dio2
ENSMUSG00000037994	17.3688	-2.27732	0.575953	-3.95401	7.69e-05	0.000636221	Slc9b2
ENSMUSG00000026548	349.084	-2.26555	0.164283	-13.7906	2.9e-43	6.56e-41	Slamf9
ENSMUSG00000053963	32.4353	-2.25971	0.349245	-6.47028	9.78e-11	2.29e-09	Stum
ENSMUSG00000081205	9.16863	-2.24852	0.843093	-2.66699	0.00765351	0.0346278	Gm5940
ENSMUSG00000031932	10.3899	-2.24177	0.651093	-3.44309	0.000575117	0.00381056	Gpr83
ENSMUSG00000003418	115.4	-2.22379	0.233321	-9.53105	1.56e-21	1.04e-19	St8sia6
ENSMUSG00000090125	22.4401	-2.22273	0.454525	-4.89023	1.01e-06	1.25e-05	Pou3f1
ENSMUSG00000116220	7.85563	-2.18016	0.73645	-2.96036	0.0030728	0.0161193	A430088P11Rik
ENSMUSG00000095704	16.7302	-2.1715	0.590252	-3.67894	0.000234203	0.00170871	Gm8221
ENSMUSG00000038370	773.217	-2.16642	0.136421	-15.8804	8.66e-57	3.6e-54	Pcp4l1
ENSMUSG00000015980	18.9958	-2.16242	0.751515	-2.87741	0.00400949	0.0201656	Lrrc27
ENSMUSG00000099241	6.777	-2.16081	0.815108	-2.65095	0.00802663	0.0360295	Gm18852
ENSMUSG00000045349	11.2818	-2.13918	0.695305	-3.0766	0.00209377	0.01169	Sh2d5
ENSMUSG00000106227	6.05259	-2.13297	0.838918	-2.54252	0.0110055	0.0468291	Gm43464
ENSMUSG00000045573	38.5529	-2.10361	0.353349	-5.95336	2.63e-09	5.02e-08	Penk
ENSMUSG00000015665	7.06138	-2.07331	0.732656	-2.82985	0.00465692	0.0229485	Awat1
ENSMUSG00000111094	24.9581	-2.06823	0.56418	-3.66591	0.000246459	0.00178963	Gm34425
ENSMUSG00000062488	899.585	-2.0556	0.333377	-6.16599	7e-10	1.45e-08	Ifit3b
ENSMUSG00000024529	1935.91	-2.05484	0.128707	-15.9652	2.23e-57	9.8e-55	Lox
ENSMUSG00000068246	28.7138	-2.04906	0.448477	-4.56893	4.9e-06	5.28e-05	Apol9b
ENSMUSG00000022661	289.397	-2.04544	0.360041	-5.68113	1.34e-08	2.31e-07	Cd200
ENSMUSG00000022123	6.75831	-2.03771	0.788289	-2.58497	0.00973867	0.0421269	Scel
ENSMUSG00000016756	155.35	-2.0358	0.192513	-10.5749	3.9e-26	3.56e-24	Cmah
ENSMUSG00000090675	170.82	-2.03065	0.25497	-7.96426	1.66e-15	6.52e-14	Olfr111
ENSMUSG00000048498	115.234	-2.03019	0.274674	-7.39126	1.45e-13	4.69e-12	Cd300e
ENSMUSG00000030149	38.6337	-2.02008	0.352259	-5.73464	9.77e-09	1.71e-07	Klrk1
ENSMUSG00000030789	2301.26	-1.99962	0.486882	-4.10698	4.01e-05	0.000354386	Itgax
ENSMUSG00000044468	909.957	-1.99898	0.115769	-17.267	8.33e-67	5.56e-64	Tent5c
ENSMUSG00000032911	8.88542	-1.99095	0.749848	-2.65514	0.00792756	0.0356578	Cspg4
ENSMUSG00000033174	2022.87	-1.98741	0.417086	-4.76498	1.89e-06	2.23e-05	Mgll
ENSMUSG00000026980	915.927	-1.98211	0.124508	-15.9195	4.64e-57	1.98e-54	Ly75
ENSMUSG00000097572	31.2189	-1.95482	0.429734	-4.5489	5.39e-06	5.74e-05	Gm26797
ENSMUSG00000086196	6.41148	-1.94058	0.741129	-2.61842	0.00883386	0.0389699	Gm13571
ENSMUSG00000098428	8.74667	-1.93528	0.724328	-2.67183	0.00754382	0.0342021	Gm2260
ENSMUSG00000074896	4229.73	-1.90657	0.337963	-5.64135	1.69e-08	2.88e-07	Ifit3
ENSMUSG00000088246	15.2618	-1.90063	0.594566	-3.19667	0.00139025	0.00821881	Gm25911
ENSMUSG00000081778	25.476	-1.89388	0.421246	-4.49591	6.93e-06	7.18e-05	Gm6325
ENSMUSG00000015568	54094	-1.8674	0.253479	-7.36707	1.74e-13	5.54e-12	Lpl
ENSMUSG00000018822	38.9458	-1.85778	0.503338	-3.69091	0.000223453	0.00164119	Sfrp5
ENSMUSG00000039809	13.2239	-1.85702	0.666905	-2.78453	0.00536051	0.0258195	Gabbr2
ENSMUSG00000073242	94.2785	-1.84614	0.490528	-3.76358	0.000167499	0.00126779	Dnmt3aos
ENSMUSG00000024680	17.7983	-1.84086	0.626725	-2.93727	0.00331117	0.0171531	Ms4a2
ENSMUSG00000045932	6920.61	-1.82976	0.377567	-4.8462	1.26e-06	1.55e-05	Ifit2
ENSMUSG00000102895	19.7953	-1.8221	0.452246	-4.02901	5.6e-05	0.000477074	5830415G21Rik
ENSMUSG00000037849	664.67	-1.82018	0.38701	-4.70317	2.56e-06	2.93e-05	Ifi206
ENSMUSG00000037664	1536.43	-1.81567	0.287935	-6.30585	2.87e-10	6.3e-09	Cdkn1c
ENSMUSG00000022096	10.7588	-1.80376	0.615544	-2.93035	0.00338576	0.0174653	Hr
ENSMUSG00000032220	4424.17	-1.8009	0.0822682	-21.8906	3.19e-106	9.81e-103	Myo1e
ENSMUSG00000028459	4025.28	-1.79763	0.195342	-9.20245	3.5e-20	2.06e-18	Cd72
ENSMUSG00000035042	907.959	-1.79551	0.216311	-8.3006	1.04e-16	4.6e-15	Ccl5
ENSMUSG00000107429	17.9889	-1.78752	0.460795	-3.8792	0.000104802	0.000834343	Gm44206
ENSMUSG00000041481	292.656	-1.78674	0.177353	-10.0745	7.16e-24	5.82e-22	Serpina3g
ENSMUSG00000034855	1306.08	-1.7855	0.418185	-4.26965	1.96e-05	0.00018602	Cxcl10
ENSMUSG00000030605	10549.2	-1.7753	0.374044	-4.74625	2.07e-06	2.43e-05	Mfge8
ENSMUSG00000050071	146.936	-1.77355	0.630049	-2.81495	0.00487855	0.0238495	Bex1
ENSMUSG00000067341	39.5795	-1.77352	0.341697	-5.19034	2.1e-07	2.92e-06	H2-Eb2
ENSMUSG00000024770	43.3278	-1.7729	0.316077	-5.60907	2.03e-08	3.43e-07	Lipn
ENSMUSG00000022295	179.005	-1.75981	0.543816	-3.23604	0.001212	0.00729085	Atp6v1c1
ENSMUSG00000044309	163.314	-1.75841	0.277025	-6.34749	2.19e-10	4.91e-09	Apol7c
ENSMUSG00000037991	13.768	-1.75701	0.525172	-3.34559	0.000821063	0.00518096	Rmi2
ENSMUSG00000102037	51.8239	-1.75562	0.350005	-5.01599	5.28e-07	6.86e-06	Bcl2a1a
ENSMUSG00000054293	288.913	-1.75372	0.160037	-10.9582	6.07e-28	6.17e-26	P2ry10b
ENSMUSG00000115480	15.1889	-1.74792	0.528002	-3.31045	0.000931467	0.00579902	Gm49249
ENSMUSG00000004113	17.5676	-1.74647	0.480433	-3.63519	0.000277777	0.00199255	Cacna1b
ENSMUSG00000103851	9.85231	-1.74477	0.6439	-2.70969	0.00673466	0.0311025	Gm37606
ENSMUSG00000032661	5077.94	-1.74056	0.354412	-4.91112	9.06e-07	1.13e-05	Oas3
ENSMUSG00000020641	4741.21	-1.72973	0.339234	-5.09895	3.42e-07	4.6e-06	Rsad2
ENSMUSG00000000247	11.6516	-1.72609	0.601284	-2.87068	0.00409588	0.0205195	Lhx2
ENSMUSG00000023959	10.0346	-1.72387	0.646783	-2.66529	0.00769213	0.0347617	Clic5
ENSMUSG00000037568	115.261	-1.71936	0.245587	-7.00104	2.54e-12	7.12e-11	Vash2
ENSMUSG00000073491	937.896	-1.71362	0.336953	-5.08565	3.66e-07	4.91e-06	Ifi213
ENSMUSG00000022548	25.7157	-1.71305	0.394596	-4.34129	1.42e-05	0.000137836	Apod
ENSMUSG00000009654	124.94	-1.7124	0.18433	-9.28986	1.54e-20	9.27e-19	Oit3
ENSMUSG00000045903	16.6406	-1.71047	0.63105	-2.71052	0.00671775	0.0310431	Npas4
ENSMUSG00000000126	13.3519	-1.71019	0.523639	-3.26597	0.00109091	0.00665419	Wnt9a
ENSMUSG00000096960	22.9723	-1.70359	0.41032	-4.15186	3.3e-05	0.000296673	A230028O05Rik
ENSMUSG00000104068	21.4918	-1.69001	0.436516	-3.8716	0.000108122	0.000858108	Gm37199
ENSMUSG00000086665	9.65014	-1.68986	0.618477	-2.73229	0.00628957	0.0294183	Gm13067
ENSMUSG00000020638	2930.36	-1.68946	0.322473	-5.23908	1.61e-07	2.32e-06	Cmpk2
ENSMUSG00000024401	547.526	-1.6869	0.155069	-10.8784	1.46e-27	1.43e-25	Tnf
ENSMUSG00000018341	141.838	-1.68062	0.184612	-9.10353	8.74e-20	5.05e-18	Il12rb2
ENSMUSG00000025498	6630.76	-1.67808	0.303714	-5.5252	3.29e-08	5.33e-07	Irf7
ENSMUSG00000076441	516.602	-1.67743	0.272762	-6.14981	7.76e-10	1.59e-08	Ass1
ENSMUSG00000066677	406.949	-1.67332	0.372361	-4.49382	7e-06	7.23e-05	Ifi208
ENSMUSG00000022126	5072.5	-1.67016	0.451443	-3.6996	0.000215936	0.00159206	Acod1
ENSMUSG00000050315	32.3074	-1.65779	0.391434	-4.23517	2.28e-05	0.000214493	Synpo2
ENSMUSG00000028654	27.5472	-1.65429	0.394399	-4.19445	2.74e-05	0.000252095	Mycl
ENSMUSG00000005465	51.7762	-1.65389	0.356896	-4.63409	3.59e-06	3.99e-05	Il27ra
ENSMUSG00000024209	24.0637	-1.65173	0.414778	-3.98219	6.83e-05	0.000570814	1700061G19Rik
ENSMUSG00000026185	26.4645	-1.64872	0.531108	-3.10431	0.00190722	0.0108095	Igfbp5
ENSMUSG00000110018	39.8732	-1.64496	0.384426	-4.279	1.88e-05	0.000179275	5430437J10Rik
ENSMUSG00000068245	772.084	-1.64221	0.303957	-5.40277	6.56e-08	1e-06	Phf11d
ENSMUSG00000032841	199.688	-1.63218	0.149119	-10.9455	6.98e-28	7.06e-26	Prr5l
ENSMUSG00000031530	480.732	-1.62911	0.123526	-13.1884	1.02e-39	1.92e-37	Dusp4
ENSMUSG00000029819	411.472	-1.62316	0.170566	-9.51635	1.79e-21	1.19e-19	Npy
ENSMUSG00000055407	42.6668	-1.61933	0.35253	-4.59344	4.36e-06	4.76e-05	Map6
ENSMUSG00000049719	18.0424	-1.6171	0.492872	-3.28097	0.00103452	0.00634295	Prss46
ENSMUSG00000021453	381.283	-1.61595	0.202192	-7.99214	1.33e-15	5.24e-14	Gadd45g
ENSMUSG00000049526	49.4192	-1.61347	0.29929	-5.39098	7.01e-08	1.06e-06	Tmem202
ENSMUSG00000040264	15.1217	-1.60653	0.527353	-3.04641	0.00231592	0.0127405	Gbp2b
ENSMUSG00000028037	960.462	-1.60587	0.533719	-3.00883	0.00262257	0.0141837	Ifi44
ENSMUSG00000041695	1630.51	-1.60515	0.0729663	-21.9985	2.98e-107	1.14e-103	Kcnj2
ENSMUSG00000029417	56.6052	-1.59516	0.386191	-4.13048	3.62e-05	0.000324138	Cxcl9
ENSMUSG00000115855	39.7621	-1.58112	0.354472	-4.46051	8.18e-06	8.31e-05	Gm34643
ENSMUSG00000036564	17.9451	-1.57993	0.471267	-3.35252	0.000800801	0.00507185	Ndrg4
ENSMUSG00000034226	206.414	-1.5697	0.233173	-6.73193	1.67e-11	4.27e-10	Rhov
ENSMUSG00000041827	1026.3	-1.56809	0.347886	-4.50747	6.56e-06	6.85e-05	Oasl1
ENSMUSG00000110914	10.8272	-1.567	0.599612	-2.61335	0.00896598	0.0394395	Gm48611
ENSMUSG00000056399	137.738	-1.56105	0.532688	-2.93052	0.00338396	0.0174653	Prss34
ENSMUSG00000086213	16.1238	-1.55619	0.461265	-3.37375	0.000741527	0.00474337	A330040F15Rik
ENSMUSG00000072720	106.679	-1.55494	0.246003	-6.32082	2.6e-10	5.75e-09	Myo18b
ENSMUSG00000022157	39.5824	-1.55337	0.407978	-3.80748	0.000140388	0.00108232	Mcpt8
ENSMUSG00000043903	203.786	-1.55058	0.188193	-8.2393	1.73e-16	7.52e-15	Zfp469
ENSMUSG00000030107	1023.86	-1.54846	0.393675	-3.93334	8.38e-05	0.000686508	Usp18
ENSMUSG00000000386	1900.19	-1.54483	0.336193	-4.59508	4.33e-06	4.73e-05	Mx1
ENSMUSG00000029223	30.0397	-1.54394	0.528785	-2.9198	0.00350257	0.017951	Uchl1
ENSMUSG00000009376	427.151	-1.54369	0.120091	-12.8543	8.13e-38	1.42e-35	Met
ENSMUSG00000117239	31.9104	-1.54005	0.376758	-4.08765	4.36e-05	0.000381081	Gpr31c
ENSMUSG00000090894	15.7004	-1.53751	0.495476	-3.10311	0.001915	0.0108376	Olfr110
ENSMUSG00000111818	45.1269	-1.52833	0.330815	-4.61989	3.84e-06	4.26e-05	Gm17749
ENSMUSG00000053318	1481.83	-1.52598	0.242245	-6.29931	2.99e-10	6.56e-09	Slamf8
ENSMUSG00000039735	1113.61	-1.52272	0.0884402	-17.2175	1.96e-66	1.26e-63	Fnbp1l
ENSMUSG00000021624	7876.22	-1.52104	0.0601925	-25.2695	6.91e-141	1.06e-136	Cd180
ENSMUSG00000028327	762.704	-1.50939	0.128276	-11.7668	5.79e-32	7.35e-30	Stra6l
ENSMUSG00000004296	45.2672	-1.50894	0.358306	-4.2113	2.54e-05	0.000236294	Il12b
ENSMUSG00000028417	99.2427	-1.50822	0.33815	-4.46021	8.19e-06	8.32e-05	Tal2
ENSMUSG00000085887	13.7726	-1.48592	0.534129	-2.78194	0.00540346	0.0260101	Arhgap27os3
ENSMUSG00000039395	181.197	-1.4839	0.214417	-6.92062	4.5e-12	1.22e-10	Mreg
ENSMUSG00000086513	38.415	-1.48036	0.373689	-3.96148	7.45e-05	0.000617983	9130208D14Rik
ENSMUSG00000072812	349.317	-1.4764	0.168815	-8.74566	2.22e-18	1.14e-16	Ahnak2
ENSMUSG00000030283	24.4744	-1.47467	0.446497	-3.30275	0.000957414	0.0059413	St8sia1
ENSMUSG00000033316	36.878	-1.47223	0.474433	-3.10314	0.00191481	0.0108376	Galnt9
ENSMUSG00000047414	397.74	-1.46811	0.122587	-11.9761	4.74e-33	6.39e-31	Flrt2
ENSMUSG00000044927	12.3662	-1.46295	0.543432	-2.69205	0.00710144	0.0325227	H1fx
ENSMUSG00000071042	430.731	-1.46229	0.276168	-5.29492	1.19e-07	1.74e-06	Rasgrp3
ENSMUSG00000078920	24.0645	-1.46173	0.481506	-3.03575	0.00239941	0.0131292	Ifi47
ENSMUSG00000022790	17.4578	-1.46139	0.459864	-3.17788	0.00148357	0.00869405	Igsf11
ENSMUSG00000035692	1942.21	-1.45203	0.311161	-4.66649	3.06e-06	3.46e-05	Isg15
ENSMUSG00000078606	481.669	-1.44793	0.193907	-7.46712	8.2e-14	2.73e-12	Gm4070
ENSMUSG00000022755	22.9193	-1.44783	0.416928	-3.47261	0.000515423	0.00345829	Adgrg7
ENSMUSG00000051457	1040.22	-1.44673	0.232587	-6.22017	4.97e-10	1.04e-08	Spn
ENSMUSG00000005410	635.1	-1.44559	0.137019	-10.5502	5.07e-26	4.58e-24	Mcm5
ENSMUSG00000090231	60.4562	-1.44066	0.277718	-5.18749	2.13e-07	2.96e-06	Cfb
ENSMUSG00000037196	31.8186	-1.43983	0.367024	-3.92299	8.75e-05	0.000711366	Pacrg
ENSMUSG00000037999	186.216	-1.43666	0.150144	-9.56861	1.08e-21	7.36e-20	Arap2
ENSMUSG00000027848	118.17	-1.43648	0.304594	-4.71605	2.4e-06	2.77e-05	Olfml3
ENSMUSG00000103174	111.549	-1.43427	0.255843	-5.60605	2.07e-08	3.48e-07	Gm37168
ENSMUSG00000037606	78.333	-1.43282	0.224771	-6.37456	1.83e-10	4.15e-09	Osbpl5
ENSMUSG00000020658	138.592	-1.43045	0.260817	-5.48449	4.15e-08	6.58e-07	Efr3b
ENSMUSG00000028238	4557.6	-1.43029	0.510263	-2.80304	0.00506233	0.0245371	Atp6v0d2
ENSMUSG00000027765	241.209	-1.4296	0.127065	-11.251	2.29e-29	2.51e-27	P2ry1
ENSMUSG00000044703	177.894	-1.42864	0.228811	-6.24375	4.27e-10	9.12e-09	Phf11a
ENSMUSG00000067591	91.9978	-1.42812	0.228666	-6.24546	4.23e-10	9.06e-09	Klra3
ENSMUSG00000062545	23.3262	-1.42695	0.457205	-3.12103	0.00180222	0.0102902	Tlr12
ENSMUSG00000027611	201.705	-1.42608	0.210349	-6.77959	1.21e-11	3.15e-10	Procr
ENSMUSG00000034459	2712.53	-1.42524	0.403029	-3.53631	0.000405758	0.00280706	Ifit1
ENSMUSG00000023032	53.4125	-1.42521	0.452351	-3.15068	0.00162892	0.00943399	Slc4a8
ENSMUSG00000008734	519.87	-1.41852	0.312001	-4.54653	5.45e-06	5.8e-05	Gprc5b
ENSMUSG00000079293	7416.09	-1.40944	0.378608	-3.72268	0.000197116	0.00146667	Clec7a
ENSMUSG00000086866	17.2647	-1.40247	0.467473	-3.00011	0.00269881	0.0144991	4930512H18Rik
ENSMUSG00000075269	20.8216	-1.39972	0.417406	-3.35337	0.000798347	0.00506048	Bex6
ENSMUSG00000002108	1690.24	-1.39132	0.276123	-5.03877	4.69e-07	6.15e-06	Nr1h3
ENSMUSG00000029591	67.9135	-1.39043	0.222885	-6.23831	4.42e-10	9.39e-09	Ung
ENSMUSG00000051969	14.1467	-1.38935	0.505615	-2.74785	0.0059988	0.0282561	Tlr11
ENSMUSG00000043740	46.9613	-1.38477	0.466079	-2.97111	0.00296722	0.0156456	B430306N03Rik
ENSMUSG00000085030	15.1249	-1.3841	0.514126	-2.69215	0.00709931	0.0325226	2810455O05Rik
ENSMUSG00000054072	779.288	-1.38373	0.447267	-3.09375	0.00197646	0.0111402	Iigp1
ENSMUSG00000058254	73.3987	-1.37869	0.249511	-5.52554	3.28e-08	5.32e-07	Tspan7
ENSMUSG00000042842	113.422	-1.3785	0.227203	-6.06726	1.3e-09	2.59e-08	Serpinb6b
ENSMUSG00000091649	981.074	-1.37484	0.226606	-6.06712	1.3e-09	2.59e-08	Phf11b
ENSMUSG00000032013	16.6687	-1.37419	0.445879	-3.08197	0.00205636	0.011526	Trim29
ENSMUSG00000039748	46.9333	-1.37289	0.292506	-4.69355	2.69e-06	3.07e-05	Exo1
ENSMUSG00000108126	24.6088	-1.3726	0.402736	-3.40819	0.000653954	0.00424683	Gm43909
ENSMUSG00000029207	278.244	-1.36834	0.163278	-8.38046	5.27e-17	2.43e-15	Apbb2
ENSMUSG00000054203	222.257	-1.36808	0.213394	-6.41104	1.45e-10	3.31e-09	Ifi205
ENSMUSG00000090222	199.544	-1.36725	0.243615	-5.61234	2e-08	3.37e-07	Ifi203-ps
ENSMUSG00000028328	106.445	-1.36676	0.210858	-6.48191	9.06e-11	2.14e-09	Tmod1
ENSMUSG00000020178	141.035	-1.36638	0.173567	-7.87236	3.48e-15	1.31e-13	Adora2a
ENSMUSG00000050394	53.389	-1.36519	0.298696	-4.5705	4.87e-06	5.25e-05	Armcx6
ENSMUSG00000030342	6120.14	-1.36487	0.107948	-12.6437	1.21e-36	2.07e-34	Cd9
ENSMUSG00000055612	119.996	-1.36338	0.216705	-6.29145	3.15e-10	6.88e-09	Cdca7
ENSMUSG00000046186	232.469	-1.36177	0.248615	-5.4774	4.32e-08	6.82e-07	Cd109
ENSMUSG00000049985	29.7993	-1.35769	0.399694	-3.39681	0.000681766	0.00439955	Ankrd55
ENSMUSG00000090881	36.8937	-1.35739	0.361323	-3.75672	0.000172157	0.00130049	Phf11-ps
ENSMUSG00000036853	1581.58	-1.35661	0.0932649	-14.5458	6.21e-48	1.7e-45	Mcoln3
ENSMUSG00000099974	277.814	-1.35589	0.189197	-7.16657	7.69e-13	2.3e-11	Bcl2a1d
ENSMUSG00000004698	165.163	-1.35048	0.214074	-6.30849	2.82e-10	6.2e-09	Hdac9
ENSMUSG00000045875	526.93	-1.35004	0.306614	-4.40308	1.07e-05	0.000106346	Adra1a
ENSMUSG00000039062	20686.5	-1.34889	0.0993878	-13.572	5.87e-42	1.29e-39	Anpep
ENSMUSG00000085295	727.94	-1.34792	0.0994626	-13.552	7.71e-42	1.67e-39	4930430E12Rik
ENSMUSG00000030103	1352.68	-1.34268	0.248271	-5.40812	6.37e-08	9.76e-07	Bhlhe40
ENSMUSG00000039304	403.145	-1.33865	0.371	-3.60822	0.000308311	0.0021901	Tnfsf10
ENSMUSG00000030147	134.9	-1.33705	0.195956	-6.82323	8.9e-12	2.36e-10	Clec4b1
ENSMUSG00000050271	178.726	-1.33543	0.154296	-8.65498	4.93e-18	2.42e-16	Prag1
ENSMUSG00000107846	30.7877	-1.33435	0.349145	-3.82177	0.000132499	0.00102957	Gm43963
ENSMUSG00000073274	46.7183	-1.33276	0.349247	-3.81609	0.000135584	0.00105153	Gm14636
ENSMUSG00000037151	555.516	-1.33004	0.0939206	-14.1613	1.59e-45	3.88e-43	Lrrc20
ENSMUSG00000073409	193.456	-1.32754	0.176222	-7.53331	4.95e-14	1.68e-12	H2-Q6
ENSMUSG00000072844	68.5133	-1.32261	0.232076	-5.69905	1.2e-08	2.09e-07	G530011O06Rik
ENSMUSG00000046687	144.05	-1.31987	0.169164	-7.80229	6.08e-15	2.25e-13	Gm5424
ENSMUSG00000033581	370.774	-1.31014	0.152403	-8.59658	8.21e-18	3.99e-16	Igf2bp2
ENSMUSG00000032113	42.9102	-1.30843	0.3586	-3.64872	0.000263546	0.00190112	Chek1
ENSMUSG00000072980	40.5352	-1.30572	0.301942	-4.32439	1.53e-05	0.000147811	Oip5
ENSMUSG00000036330	47.6027	-1.30458	0.265591	-4.91199	9.02e-07	1.13e-05	Slc18a1
ENSMUSG00000025279	19.6613	-1.30361	0.430082	-3.03107	0.00243692	0.0133155	Dnase1l3
ENSMUSG00000068417	46.0992	-1.30165	0.381329	-3.41345	0.000641459	0.00418337	Pnp2
ENSMUSG00000017400	930.995	-1.29992	0.25727	-5.05274	4.36e-07	5.76e-06	Stac2
ENSMUSG00000053835	2460.84	-1.29807	0.21087	-6.1558	7.47e-10	1.54e-08	H2-T24
ENSMUSG00000018930	748.274	-1.29803	0.0823502	-15.7623	5.66e-56	2.29e-53	Ccl4
ENSMUSG00000054342	1554.06	-1.29313	0.0638811	-20.2427	4.12e-91	4.87e-88	Kcnn4
ENSMUSG00000022034	57.195	-1.29245	0.261261	-4.94699	7.54e-07	9.59e-06	Esco2
ENSMUSG00000003882	3268.56	-1.29	0.340078	-3.79324	0.000148692	0.00113834	Il7r
ENSMUSG00000040751	2550.29	-1.28903	0.0703662	-18.3188	5.85e-75	5e-72	Lat2
ENSMUSG00000035539	27.7957	-1.28899	0.391268	-3.2944	0.000986316	0.00609118	Ccdc180
ENSMUSG00000020592	1630.47	-1.28801	0.131334	-9.80714	1.05e-22	7.75e-21	Sdc1
ENSMUSG00000056091	700.629	-1.28714	0.145287	-8.8593	8.05e-19	4.28e-17	St3gal5
ENSMUSG00000117764	62.2092	-1.28713	0.261059	-4.93041	8.21e-07	1.04e-05	Gm50143
ENSMUSG00000075502	15.5414	-1.28656	0.47394	-2.71461	0.00663543	0.0307274	Kbtbd6
ENSMUSG00000039994	212.965	-1.28399	0.14598	-8.79569	1.42e-18	7.41e-17	Timeless
ENSMUSG00000004267	271.155	-1.28387	0.216285	-5.93602	2.92e-09	5.53e-08	Eno2
ENSMUSG00000021087	82.8414	-1.2834	0.231603	-5.54138	3e-08	4.91e-07	Rtn1
ENSMUSG00000041782	28.6421	-1.27749	0.356918	-3.57922	0.000344623	0.00242302	Lad1
ENSMUSG00000079671	35.0003	-1.2753	0.343924	-3.7081	0.000208822	0.0015448	2610203C22Rik
ENSMUSG00000029414	150.774	-1.27498	0.199348	-6.39575	1.6e-10	3.65e-09	Kntc1
ENSMUSG00000027073	428.497	-1.27355	0.379583	-3.35513	0.00079329	0.00503258	Prg2
ENSMUSG00000022408	348.833	-1.27348	0.210133	-6.06036	1.36e-09	2.7e-08	Fam83f
ENSMUSG00000039691	58.2386	-1.26886	0.268982	-4.71726	2.39e-06	2.76e-05	Tspan10
ENSMUSG00000000154	37.4743	-1.26433	0.306864	-4.12016	3.79e-05	0.00033742	Slc22a18
ENSMUSG00000030156	144.418	-1.26375	0.290995	-4.34284	1.41e-05	0.00013695	Cd69
ENSMUSG00000035852	32.8239	-1.26361	0.360906	-3.50121	0.00046315	0.00315719	Misp
ENSMUSG00000019852	328.559	-1.25791	0.169451	-7.42345	1.14e-13	3.75e-12	Arfgef3
ENSMUSG00000027078	2320.78	-1.25772	0.266638	-4.71697	2.39e-06	2.76e-05	Ube2l6
ENSMUSG00000028517	537.717	-1.25424	0.245407	-5.11086	3.21e-07	4.33e-06	Plpp3
ENSMUSG00000000440	683.978	-1.25314	0.306148	-4.09325	4.25e-05	0.000373262	Pparg
ENSMUSG00000052234	19.3336	-1.24945	0.455092	-2.74549	0.00604201	0.0284335	Epx
ENSMUSG00000102715	40.6588	-1.24834	0.318159	-3.92364	8.72e-05	0.000710193	Gm6209
ENSMUSG00000027646	549.973	-1.24772	0.127191	-9.80986	1.02e-22	7.58e-21	Src
ENSMUSG00000034656	204.175	-1.24631	0.205292	-6.07089	1.27e-09	2.54e-08	Cacna1a
ENSMUSG00000028341	71.2153	-1.24364	0.231935	-5.362	8.23e-08	1.24e-06	Nr4a3
ENSMUSG00000100658	51.8054	-1.24357	0.298851	-4.16118	3.17e-05	0.000286325	F730311O21Rik
ENSMUSG00000037474	115.248	-1.24314	0.212461	-5.85113	4.88e-09	8.92e-08	Dtl
ENSMUSG00000085977	28.8574	-1.24173	0.384017	-3.23352	0.00122274	0.00734457	Gm5970
ENSMUSG00000062007	27.8716	-1.24111	0.350516	-3.5408	0.000398911	0.00276342	Hsh2d
ENSMUSG00000002602	8037.91	-1.2387	0.109755	-11.2861	1.54e-29	1.71e-27	Axl
ENSMUSG00000001228	404.167	-1.23804	0.182101	-6.79865	1.06e-11	2.77e-10	Uhrf1
ENSMUSG00000009551	15.4341	-1.23566	0.482661	-2.5601	0.0104641	0.0447859	6330409D20Rik
ENSMUSG00000057329	125.323	-1.23216	0.195962	-6.28774	3.22e-10	7.03e-09	Bcl2
ENSMUSG00000029561	6351.66	-1.23184	0.329933	-3.7336	0.000188764	0.00141206	Oasl2
ENSMUSG00000028207	2081.72	-1.23019	0.078898	-15.5921	8.23e-55	3.01e-52	Asph
ENSMUSG00000001865	45.5776	-1.2288	0.414555	-2.96415	0.00303523	0.015954	Cpa3
ENSMUSG00000052512	1079.62	-1.22711	0.0922838	-13.2972	2.4e-40	4.56e-38	Nav2
ENSMUSG00000072769	80.482	-1.22708	0.217128	-5.6514	1.59e-08	2.72e-07	Gm10419
ENSMUSG00000008305	418.776	-1.22654	0.131491	-9.32792	1.08e-20	6.58e-19	Tle1
ENSMUSG00000027580	3062.24	-1.22491	0.270052	-4.53582	5.74e-06	6.06e-05	Helz2
ENSMUSG00000089809	2273.74	-1.21987	0.100149	-12.1805	3.95e-34	5.67e-32	Rasgef1b
ENSMUSG00000039236	428.278	-1.2188	0.200266	-6.0859	1.16e-09	2.33e-08	Isg20
ENSMUSG00000030592	30.4223	-1.2184	0.368088	-3.31009	0.000932657	0.00580408	Ryr1
ENSMUSG00000023341	421.379	-1.20898	0.346123	-3.49292	0.000477771	0.00324533	Mx2
ENSMUSG00000090564	28.1511	-1.20718	0.378058	-3.1931	0.00140756	0.00830535	A430057M04Rik
ENSMUSG00000054932	25.5708	-1.20668	0.40473	-2.98144	0.00286896	0.0152532	Afp
ENSMUSG00000068129	79.9907	-1.20472	0.229233	-5.25541	1.48e-07	2.13e-06	Cst7
ENSMUSG00000036223	29.5076	-1.20396	0.360247	-3.34204	0.000831651	0.00523916	Ska1
ENSMUSG00000030124	22.9281	-1.20244	0.413737	-2.9063	0.00365735	0.01862	Lag3
ENSMUSG00000044986	323.143	-1.19925	0.149366	-8.02898	9.83e-16	3.95e-14	Tst
ENSMUSG00000078773	29.5586	-1.19797	0.376905	-3.17845	0.00148067	0.00868338	Rad54b
ENSMUSG00000087175	22.8397	-1.19792	0.412421	-2.90461	0.00367715	0.0187015	Gm15133
ENSMUSG00000027072	31.6946	-1.19729	0.470958	-2.54224	0.0110144	0.0468541	Prg3
ENSMUSG00000098318	14.8834	-1.19568	0.452014	-2.64523	0.00816344	0.0365476	Lockd
ENSMUSG00000033949	431.74	-1.19563	0.174007	-6.87113	6.37e-12	1.71e-10	Trim36
ENSMUSG00000026536	1858.2	-1.19495	0.221088	-5.40485	6.49e-08	9.92e-07	Ifi211
ENSMUSG00000053063	8638.42	-1.19253	0.0763604	-15.6171	5.57e-55	2.09e-52	Clec12a
ENSMUSG00000043822	195.758	-1.19244	0.195572	-6.09721	1.08e-09	2.19e-08	Adamtsl5
ENSMUSG00000027514	2294.85	-1.18939	0.313198	-3.79755	0.000146135	0.00112156	Zbp1
ENSMUSG00000049939	28.4291	-1.18908	0.354639	-3.35293	0.000799606	0.00506637	Lrrc4
ENSMUSG00000021701	2502.99	-1.18683	0.222182	-5.34169	9.21e-08	1.37e-06	Plk2
ENSMUSG00000002055	160.939	-1.18417	0.214566	-5.51891	3.41e-08	5.51e-07	Spag5
ENSMUSG00000032589	992.602	-1.18178	0.0897664	-13.1651	1.39e-39	2.58e-37	Bsn
ENSMUSG00000001542	1462.55	-1.17761	0.0721011	-16.3328	5.77e-60	3.06e-57	Ell2
ENSMUSG00000052336	2091.31	-1.17635	0.137444	-8.55877	1.14e-17	5.48e-16	Cx3cr1
ENSMUSG00000021822	1506.13	-1.17432	0.219398	-5.35247	8.68e-08	1.3e-06	Plau
ENSMUSG00000087263	29.9055	-1.17421	0.414981	-2.82955	0.00466131	0.0229628	Gm15726
ENSMUSG00000044026	147	-1.17223	0.183889	-6.37466	1.83e-10	4.15e-09	Slc35g1
ENSMUSG00000000489	425.68	-1.17042	0.123369	-9.48716	2.37e-21	1.55e-19	Pdgfb
ENSMUSG00000005950	15.3596	-1.16945	0.452006	-2.58725	0.0096745	0.0419083	P2rx5
ENSMUSG00000032783	44.4364	-1.1679	0.307353	-3.79987	0.000144774	0.00111222	Troap
ENSMUSG00000096971	24.0837	-1.16713	0.407948	-2.86098	0.00422339	0.0210416	4930556M19Rik
ENSMUSG00000005125	1195.89	-1.16577	0.0876554	-13.2995	2.33e-40	4.48e-38	Ndrg1
ENSMUSG00000040133	165.545	-1.16465	0.180932	-6.43696	1.22e-10	2.82e-09	Gpr176
ENSMUSG00000050549	626.98	-1.16371	0.122205	-9.52262	1.69e-21	1.12e-19	Fam241a
ENSMUSG00000097415	843.9	-1.16297	0.0945451	-12.3007	8.98e-35	1.39e-32	AU020206
ENSMUSG00000071537	31.2351	-1.16043	0.36013	-3.22226	0.00127183	0.00758019	Klrg2
ENSMUSG00000001930	1937.77	-1.15731	0.0821983	-14.0795	5.08e-45	1.2e-42	Vwf
ENSMUSG00000106734	2270.47	-1.15409	0.234633	-4.91873	8.71e-07	1.1e-05	Gm20559
ENSMUSG00000023908	130.128	-1.15273	0.173046	-6.66143	2.71e-11	6.79e-10	Pkmyt1
ENSMUSG00000025938	25.3536	-1.15236	0.40529	-2.84331	0.0044648	0.0220939	Slco5a1
ENSMUSG00000031971	110.635	-1.14915	0.206982	-5.55196	2.82e-08	4.65e-07	Ccsap
ENSMUSG00000107017	28.9743	-1.14897	0.369078	-3.11309	0.0018514	0.0105358	Gm43196
ENSMUSG00000045868	404.332	-1.14777	0.348916	-3.28953	0.00100354	0.00618509	Gvin1
ENSMUSG00000027199	33.4244	-1.14714	0.350374	-3.27403	0.00106024	0.00648252	Gatm
ENSMUSG00000046997	98.4899	-1.14703	0.263972	-4.34528	1.39e-05	0.000135786	Spsb4
ENSMUSG00000019214	70.4061	-1.14377	0.282032	-4.05545	5e-05	0.000432648	Chtf18
ENSMUSG00000031779	165.782	-1.1431	0.164714	-6.93988	3.92e-12	1.07e-10	Ccl22
ENSMUSG00000033022	69.1317	-1.13954	0.242924	-4.69093	2.72e-06	3.1e-05	Cdo1
ENSMUSG00000069793	840.891	-1.13891	0.162567	-7.00582	2.46e-12	6.9e-11	Slfn9
ENSMUSG00000024084	465.572	-1.13649	0.118778	-9.56819	1.09e-21	7.36e-20	Qpct
ENSMUSG00000107075	24.167	-1.13599	0.406703	-2.79317	0.00521944	0.0252112	Gm43068
ENSMUSG00000026447	23.3919	-1.13383	0.384177	-2.95133	0.00316412	0.0165307	Pik3c2b
ENSMUSG00000091955	141.157	-1.13372	0.156852	-7.22799	4.9e-13	1.49e-11	Gm9844
ENSMUSG00000104713	128.226	-1.1322	0.432283	-2.61912	0.00881565	0.0389343	Gbp6
ENSMUSG00000079507	30.2379	-1.1319	0.426753	-2.65236	0.00799313	0.0359106	H2-Q1
ENSMUSG00000107622	61.6693	-1.13007	0.367523	-3.07483	0.00210625	0.0117426	4930512J16Rik
ENSMUSG00000010461	129.766	-1.12795	0.183062	-6.16155	7.2e-10	1.49e-08	Eya4
ENSMUSG00000025912	23.7389	-1.12755	0.399838	-2.82003	0.00480195	0.0234975	Mybl1
ENSMUSG00000026640	837.719	-1.12516	0.0867224	-12.9743	1.71e-38	3.02e-36	Plxna2
ENSMUSG00000025324	213.769	-1.12211	0.203702	-5.50861	3.62e-08	5.81e-07	Atp10a
ENSMUSG00000026669	174.181	-1.12121	0.163852	-6.8428	7.77e-12	2.08e-10	Mcm10
ENSMUSG00000020023	1728.63	-1.12028	0.0625879	-17.8993	1.2e-71	9.18e-69	Tmcc3
ENSMUSG00000055541	3383.54	-1.11494	0.0626224	-17.8042	6.56e-71	4.58e-68	Lair1
ENSMUSG00000079445	31.125	-1.11324	0.375738	-2.9628	0.00304852	0.0160084	B3gnt7
ENSMUSG00000017652	475.191	-1.1108	0.135175	-8.21749	2.08e-16	8.94e-15	Cd40
ENSMUSG00000096768	172.607	-1.10953	0.420966	-2.63567	0.00839711	0.0374193	Gm47283
ENSMUSG00000062960	563.084	-1.10795	0.109763	-10.0941	5.87e-24	4.82e-22	Kdr
ENSMUSG00000074420	19.0228	-1.10275	0.434982	-2.53515	0.0112399	0.0476809	Gm10693
ENSMUSG00000027368	151.262	-1.10061	0.216286	-5.08865	3.61e-07	4.84e-06	Dusp2
ENSMUSG00000020902	37.1907	-1.09488	0.395597	-2.76767	0.00564579	0.0269152	Ntn1
ENSMUSG00000001763	32.2619	-1.09385	0.37707	-2.90093	0.00372056	0.0188909	Tspan33
ENSMUSG00000031383	31.0304	-1.09322	0.388962	-2.81062	0.00494466	0.0241087	Dusp9
ENSMUSG00000060519	5515.13	-1.09128	0.120222	-9.07716	1.11e-19	6.37e-18	Tor3a
ENSMUSG00000066861	1123.27	-1.09077	0.230831	-4.72541	2.3e-06	2.66e-05	Oas1g
ENSMUSG00000002227	1228.9	-1.08937	0.218398	-4.98801	6.1e-07	7.87e-06	Mov10
ENSMUSG00000028339	89.7625	-1.08932	0.19903	-5.47313	4.42e-08	6.97e-07	Col15a1
ENSMUSG00000025743	20244.8	-1.08792	0.0673782	-16.1465	1.2e-58	5.6e-56	Sdc3
ENSMUSG00000066456	114.61	-1.08763	0.229704	-4.73494	2.19e-06	2.55e-05	Hmgn3
ENSMUSG00000046591	66.1317	-1.08697	0.225622	-4.81766	1.45e-06	1.77e-05	Ticrr
ENSMUSG00000039013	60.8433	-1.08548	0.280384	-3.87141	0.000108207	0.000858337	Siglecf
ENSMUSG00000095134	52.9284	-1.08168	0.348425	-3.10447	0.00190619	0.0108076	Mid1-ps1
ENSMUSG00000029108	97.7756	-1.07823	0.274909	-3.92213	8.78e-05	0.000713537	Pcdh7
ENSMUSG00000028031	44.9696	-1.07657	0.363155	-2.9645	0.00303176	0.0159483	Dkk2
ENSMUSG00000029516	114.513	-1.07614	0.20869	-5.15664	2.51e-07	3.45e-06	Cit
ENSMUSG00000058317	93.6653	-1.07483	0.31531	-3.40882	0.000652448	0.00423966	Ube2e2
ENSMUSG00000020185	55.8948	-1.07331	0.288406	-3.72153	0.000198017	0.00147124	E2f7
ENSMUSG00000051504	78.9177	-1.0724	0.381145	-2.81362	0.00489866	0.0239098	Siglech
ENSMUSG00000026605	125.04	-1.07212	0.219435	-4.88581	1.03e-06	1.28e-05	Cenpf
ENSMUSG00000024675	1306.03	-1.06803	0.300228	-3.55741	0.000374536	0.00261223	Ms4a4c
ENSMUSG00000107215	459.049	-1.0666	0.306756	-3.47704	0.000506986	0.0034166	Gm43197
ENSMUSG00000042742	2618.15	-1.06601	0.0838024	-12.7205	4.55e-37	7.85e-35	Bmt2
ENSMUSG00000007080	155.132	-1.06536	0.20406	-5.22083	1.78e-07	2.53e-06	Pole
ENSMUSG00000017146	142.404	-1.06354	0.203592	-5.22389	1.75e-07	2.49e-06	Brca1
ENSMUSG00000057135	110.95	-1.06207	0.204476	-5.19412	2.06e-07	2.88e-06	Scimp
ENSMUSG00000048612	11398.9	-1.06028	0.0762002	-13.9144	5.18e-44	1.21e-41	Myof
ENSMUSG00000006576	38.4508	-1.05997	0.301882	-3.5112	0.000446084	0.0030544	Slc4a3
ENSMUSG00000004105	185.252	-1.05909	0.180463	-5.86874	4.39e-09	8.08e-08	Angptl2
ENSMUSG00000009731	62.6012	-1.0588	0.251567	-4.20881	2.57e-05	0.000238629	Kcnd1
ENSMUSG00000030346	72.9928	-1.05366	0.25121	-4.19434	2.74e-05	0.000252095	Rad51ap1
ENSMUSG00000040483	1145.21	-1.05331	0.236599	-4.45188	8.51e-06	8.62e-05	Xaf1
ENSMUSG00000021665	4717.56	-1.05281	0.0539116	-19.5284	6.3e-85	6.45e-82	Hexb
ENSMUSG00000036661	121.895	-1.04818	0.222654	-4.70767	2.51e-06	2.88e-05	Dennd3
ENSMUSG00000038037	102.92	-1.04771	0.238344	-4.39577	1.1e-05	0.000109772	Socs1
ENSMUSG00000026628	4589.55	-1.04751	0.101511	-10.3191	5.77e-25	5.01e-23	Atf3
ENSMUSG00000034858	790.159	-1.04704	0.105723	-9.90358	4.02e-23	3.04e-21	Fam214a
ENSMUSG00000006205	194.861	-1.0458	0.370592	-2.82197	0.00477291	0.023397	Htra1
ENSMUSG00000105867	91.7699	-1.04578	0.226127	-4.62472	3.75e-06	4.17e-05	Gm42517
ENSMUSG00000037347	116.354	-1.04311	0.184216	-5.66245	1.49e-08	2.56e-07	Chst7
ENSMUSG00000027523	1148.28	-1.04234	0.280462	-3.71652	0.000201983	0.00149781	Gnas
ENSMUSG00000023809	598.599	-1.04052	0.120056	-8.66697	4.44e-18	2.2e-16	Rps6ka2
ENSMUSG00000043017	656.262	-1.03924	0.12234	-8.49464	1.99e-17	9.36e-16	Ptgir
ENSMUSG00000042082	494.256	-1.03896	0.107735	-9.64372	5.23e-22	3.63e-20	Arsb
ENSMUSG00000025586	105.913	-1.03894	0.210032	-4.94661	7.55e-07	9.6e-06	Cpeb1
ENSMUSG00000026437	2186.43	-1.03816	0.0874416	-11.8726	1.64e-32	2.16e-30	Cdk18
ENSMUSG00000030256	2360.82	-1.03598	0.0578682	-17.9024	1.13e-71	9.14e-69	Bhlhe41
ENSMUSG00000023008	1050.04	-1.03275	0.0732513	-14.0987	3.87e-45	9.29e-43	Fmnl3
ENSMUSG00000007655	70.6557	-1.03133	0.325812	-3.1654	0.00154869	0.0090443	Cav1
ENSMUSG00000034773	40.9577	-1.03099	0.335954	-3.06885	0.00214886	0.0119368	BC030867
ENSMUSG00000025877	8384.96	-1.02807	0.0710964	-14.4602	2.16e-47	5.44e-45	Hk3
ENSMUSG00000026207	1326.67	-1.02745	0.12153	-8.45433	2.81e-17	1.31e-15	Speg
ENSMUSG00000040204	318.234	-1.02564	0.142822	-7.18126	6.91e-13	2.07e-11	Pclaf
ENSMUSG00000029530	84.7602	-1.02396	0.328128	-3.1206	0.0018048	0.0103012	Ccr9
ENSMUSG00000037418	295.016	-1.02384	0.170876	-5.99169	2.08e-09	4.01e-08	Best1
ENSMUSG00000045136	60.3396	-1.02303	0.40221	-2.54352	0.0109742	0.0467231	Tubb2b
ENSMUSG00000108024	22.9426	-1.02226	0.382469	-2.67278	0.00752262	0.0341304	Gm43912
ENSMUSG00000013089	407.782	-1.02123	0.183607	-5.56201	2.67e-08	4.42e-07	Etv5
ENSMUSG00000033880	28373.9	-1.02085	0.0902153	-11.3157	1.1e-29	1.24e-27	Lgals3bp
ENSMUSG00000034023	82.3965	-1.01753	0.209796	-4.85011	1.23e-06	1.52e-05	Fancd2
ENSMUSG00000056394	547.318	-1.01446	0.145425	-6.97582	3.04e-12	8.43e-11	Lig1
ENSMUSG00000117575	99.0861	-1.0082	0.219274	-4.59792	4.27e-06	4.68e-05	Gm36486
ENSMUSG00000074476	69.5297	-1.0078	0.257042	-3.92077	8.83e-05	0.000716442	Spc24
ENSMUSG00000042817	48.5269	-1.00572	0.358331	-2.80668	0.00500551	0.0243462	Flt3
ENSMUSG00000071324	108.948	-1.00333	0.245098	-4.09357	4.25e-05	0.000372964	Armc2
ENSMUSG00000043263	3408.49	-1.00275	0.241486	-4.15241	3.29e-05	0.000296485	Ifi209
ENSMUSG00000037852	55.3349	-1.00255	0.332123	-3.01861	0.00253936	0.0138114	Cpe
ENSMUSG00000037944	256.685	-1.00197	0.339985	-2.94709	0.00320777	0.0166961	Ccr7
ENSMUSG00000038456	840.857	-1.00003	0.155121	-6.44673	1.14e-10	2.66e-09	Dennd2a

## Sheet: Sheet1
X	baseMean	log2FoldChange	lfcSE	stat	pvalue	padj	symbol
ENSMUSG00000084932	7.03571	-6.40365	1.35246	-4.73481	2.19e-06	2.55e-05	Gm15156
ENSMUSG00000048031	62.0218	-4.09084	0.408593	-10.012	1.35e-23	1.06e-21	Fcrl5
ENSMUSG00000012350	12.9608	-3.83292	0.73553	-5.2111	1.88e-07	2.65e-06	Ehf
ENSMUSG00000005338	9.85921	-3.54635	0.920431	-3.85293	0.000116714	0.000916359	Cadm3
ENSMUSG00000041552	62.2866	-3.38039	0.322288	-10.4887	9.73e-26	8.65e-24	Ptchd1
ENSMUSG00000024600	17.5398	-3.25003	0.597841	-5.43627	5.44e-08	8.43e-07	Slc27a6
ENSMUSG00000024245	25.6107	-3.23247	0.452834	-7.13831	9.45e-13	2.77e-11	Tmem178
ENSMUSG00000016283	283.085	-3.16731	0.204861	-15.4607	6.39e-54	2.28e-51	H2-M2
ENSMUSG00000031376	5.73381	-3.12069	1.14029	-2.73676	0.00620481	0.0290927	Atp2b3
ENSMUSG00000086860	11.2778	-3.00036	0.749195	-4.00477	6.21e-05	0.000522353	Gm1720
ENSMUSG00000031327	8.42975	-2.91497	0.838865	-3.4749	0.000511042	0.0034364	Chic1
ENSMUSG00000051611	6.29272	-2.89435	0.958891	-3.01844	0.00254081	0.0138144	Olfr112
ENSMUSG00000031138	18.0948	-2.88226	0.562423	-5.12472	2.98e-07	4.05e-06	F9
ENSMUSG00000097157	27.7153	-2.83108	0.444974	-6.36236	1.99e-10	4.48e-09	Gm26512
ENSMUSG00000025321	8.44816	-2.79089	0.731593	-3.81481	0.000136286	0.00105546	Itgb8
ENSMUSG00000018459	739.044	-2.78135	0.305628	-9.10043	9e-20	5.18e-18	Slc13a3
ENSMUSG00000062148	11.7113	-2.64419	0.587069	-4.50405	6.67e-06	6.95e-05	Ear6
ENSMUSG00000055110	6.31537	-2.5932	0.762246	-3.40204	0.000668837	0.00432338	A630012P03Rik
ENSMUSG00000028773	283.63	-2.5724	0.169732	-15.1557	6.95e-52	2.18e-49	Fabp3
ENSMUSG00000033207	510.061	-2.56852	0.38938	-6.59643	4.21e-11	1.04e-09	Mamdc2
ENSMUSG00000074607	35.8935	-2.52137	0.365619	-6.89615	5.34e-12	1.45e-10	Tox2
ENSMUSG00000097960	6.2045	-2.51891	0.917372	-2.74579	0.0060365	0.0284163	A330074K22Rik
ENSMUSG00000111118	211.434	-2.46402	0.244911	-10.0609	8.22e-24	6.57e-22	Gm6545
ENSMUSG00000036526	508.137	-2.45144	0.151208	-16.2124	4.12e-59	2.04e-56	Card11
ENSMUSG00000097083	10.583	-2.43993	0.618458	-3.94519	7.97e-05	0.000657987	D930019O06Rik
ENSMUSG00000102591	8.08561	-2.42185	0.848947	-2.85276	0.00433407	0.0215372	Gm38383
ENSMUSG00000114761	38.706	-2.41892	0.443562	-5.4534	4.94e-08	7.73e-07	Gm47242
ENSMUSG00000037995	52.0038	-2.40704	0.321317	-7.49115	6.83e-14	2.3e-12	Igsf9
ENSMUSG00000031274	63.9419	-2.39791	0.396443	-6.04856	1.46e-09	2.89e-08	Col4a5
ENSMUSG00000022303	63.7294	-2.38461	0.280419	-8.50372	1.84e-17	8.68e-16	Dcstamp
ENSMUSG00000066363	54.3618	-2.38344	0.313068	-7.61315	2.67e-14	9.34e-13	Serpina3f
ENSMUSG00000070348	599.853	-2.376	0.110364	-21.5287	8.38e-103	1.61e-99	Ccnd1
ENSMUSG00000032087	10.4641	-2.36431	0.694044	-3.40657	0.000657851	0.00426673	Dscaml1
ENSMUSG00000070498	6.40061	-2.35755	0.804498	-2.93046	0.00338459	0.0174653	Tmem132b
ENSMUSG00000066510	24.8887	-2.34594	0.555519	-4.22296	2.41e-05	0.000225212	Ankdd1a
ENSMUSG00000110594	16.8712	-2.34479	0.529939	-4.42465	9.66e-06	9.69e-05	Gm33103
ENSMUSG00000108161	34.6071	-2.33877	0.357986	-6.53314	6.44e-11	1.57e-09	Gm32914
ENSMUSG00000096870	7.42232	-2.30834	0.782589	-2.94962	0.00318168	0.0165929	Gm21816
ENSMUSG00000068154	6.45317	-2.30217	0.790773	-2.91129	0.00359935	0.0183673	Insm1
ENSMUSG00000117571	6.25313	-2.2973	0.806138	-2.84977	0.00437513	0.0216921	4933433H22Rik
ENSMUSG00000007682	2560.96	-2.29342	0.256381	-8.94537	3.71e-19	2.02e-17	Dio2
ENSMUSG00000037994	17.3688	-2.27732	0.575953	-3.95401	7.69e-05	0.000636221	Slc9b2
ENSMUSG00000026548	349.084	-2.26555	0.164283	-13.7906	2.9e-43	6.56e-41	Slamf9
ENSMUSG00000053963	32.4353	-2.25971	0.349245	-6.47028	9.78e-11	2.29e-09	Stum
ENSMUSG00000081205	9.16863	-2.24852	0.843093	-2.66699	0.00765351	0.0346278	Gm5940
ENSMUSG00000031932	10.3899	-2.24177	0.651093	-3.44309	0.000575117	0.00381056	Gpr83
ENSMUSG00000003418	115.4	-2.22379	0.233321	-9.53105	1.56e-21	1.04e-19	St8sia6
ENSMUSG00000090125	22.4401	-2.22273	0.454525	-4.89023	1.01e-06	1.25e-05	Pou3f1
ENSMUSG00000116220	7.85563	-2.18016	0.73645	-2.96036	0.0030728	0.0161193	A430088P11Rik
ENSMUSG00000095704	16.7302	-2.1715	0.590252	-3.67894	0.000234203	0.00170871	Gm8221
ENSMUSG00000038370	773.217	-2.16642	0.136421	-15.8804	8.66e-57	3.6e-54	Pcp4l1
ENSMUSG00000015980	18.9958	-2.16242	0.751515	-2.87741	0.00400949	0.0201656	Lrrc27
ENSMUSG00000099241	6.777	-2.16081	0.815108	-2.65095	0.00802663	0.0360295	Gm18852
ENSMUSG00000045349	11.2818	-2.13918	0.695305	-3.0766	0.00209377	0.01169	Sh2d5
ENSMUSG00000106227	6.05259	-2.13297	0.838918	-2.54252	0.0110055	0.0468291	Gm43464
ENSMUSG00000045573	38.5529	-2.10361	0.353349	-5.95336	2.63e-09	5.02e-08	Penk
ENSMUSG00000015665	7.06138	-2.07331	0.732656	-2.82985	0.00465692	0.0229485	Awat1
ENSMUSG00000111094	24.9581	-2.06823	0.56418	-3.66591	0.000246459	0.00178963	Gm34425
ENSMUSG00000062488	899.585	-2.0556	0.333377	-6.16599	7e-10	1.45e-08	Ifit3b
ENSMUSG00000024529	1935.91	-2.05484	0.128707	-15.9652	2.23e-57	9.8e-55	Lox
ENSMUSG00000068246	28.7138	-2.04906	0.448477	-4.56893	4.9e-06	5.28e-05	Apol9b
ENSMUSG00000022661	289.397	-2.04544	0.360041	-5.68113	1.34e-08	2.31e-07	Cd200
ENSMUSG00000022123	6.75831	-2.03771	0.788289	-2.58497	0.00973867	0.0421269	Scel
ENSMUSG00000016756	155.35	-2.0358	0.192513	-10.5749	3.9e-26	3.56e-24	Cmah
ENSMUSG00000090675	170.82	-2.03065	0.25497	-7.96426	1.66e-15	6.52e-14	Olfr111
ENSMUSG00000048498	115.234	-2.03019	0.274674	-7.39126	1.45e-13	4.69e-12	Cd300e
ENSMUSG00000030149	38.6337	-2.02008	0.352259	-5.73464	9.77e-09	1.71e-07	Klrk1
ENSMUSG00000030789	2301.26	-1.99962	0.486882	-4.10698	4.01e-05	0.000354386	Itgax
ENSMUSG00000044468	909.957	-1.99898	0.115769	-17.267	8.33e-67	5.56e-64	Tent5c
ENSMUSG00000032911	8.88542	-1.99095	0.749848	-2.65514	0.00792756	0.0356578	Cspg4
ENSMUSG00000033174	2022.87	-1.98741	0.417086	-4.76498	1.89e-06	2.23e-05	Mgll
ENSMUSG00000026980	915.927	-1.98211	0.124508	-15.9195	4.64e-57	1.98e-54	Ly75
ENSMUSG00000097572	31.2189	-1.95482	0.429734	-4.5489	5.39e-06	5.74e-05	Gm26797
ENSMUSG00000086196	6.41148	-1.94058	0.741129	-2.61842	0.00883386	0.0389699	Gm13571
ENSMUSG00000098428	8.74667	-1.93528	0.724328	-2.67183	0.00754382	0.0342021	Gm2260
ENSMUSG00000074896	4229.73	-1.90657	0.337963	-5.64135	1.69e-08	2.88e-07	Ifit3
ENSMUSG00000088246	15.2618	-1.90063	0.594566	-3.19667	0.00139025	0.00821881	Gm25911
ENSMUSG00000081778	25.476	-1.89388	0.421246	-4.49591	6.93e-06	7.18e-05	Gm6325
ENSMUSG00000015568	54094	-1.8674	0.253479	-7.36707	1.74e-13	5.54e-12	Lpl
ENSMUSG00000018822	38.9458	-1.85778	0.503338	-3.69091	0.000223453	0.00164119	Sfrp5
ENSMUSG00000039809	13.2239	-1.85702	0.666905	-2.78453	0.00536051	0.0258195	Gabbr2
ENSMUSG00000073242	94.2785	-1.84614	0.490528	-3.76358	0.000167499	0.00126779	Dnmt3aos
ENSMUSG00000024680	17.7983	-1.84086	0.626725	-2.93727	0.00331117	0.0171531	Ms4a2
ENSMUSG00000045932	6920.61	-1.82976	0.377567	-4.8462	1.26e-06	1.55e-05	Ifit2
ENSMUSG00000102895	19.7953	-1.8221	0.452246	-4.02901	5.6e-05	0.000477074	5830415G21Rik
ENSMUSG00000037849	664.67	-1.82018	0.38701	-4.70317	2.56e-06	2.93e-05	Ifi206
ENSMUSG00000037664	1536.43	-1.81567	0.287935	-6.30585	2.87e-10	6.3e-09	Cdkn1c
ENSMUSG00000022096	10.7588	-1.80376	0.615544	-2.93035	0.00338576	0.0174653	Hr
ENSMUSG00000032220	4424.17	-1.8009	0.0822682	-21.8906	3.19e-106	9.81e-103	Myo1e
ENSMUSG00000028459	4025.28	-1.79763	0.195342	-9.20245	3.5e-20	2.06e-18	Cd72
ENSMUSG00000035042	907.959	-1.79551	0.216311	-8.3006	1.04e-16	4.6e-15	Ccl5
ENSMUSG00000107429	17.9889	-1.78752	0.460795	-3.8792	0.000104802	0.000834343	Gm44206
ENSMUSG00000041481	292.656	-1.78674	0.177353	-10.0745	7.16e-24	5.82e-22	Serpina3g
ENSMUSG00000034855	1306.08	-1.7855	0.418185	-4.26965	1.96e-05	0.00018602	Cxcl10
ENSMUSG00000030605	10549.2	-1.7753	0.374044	-4.74625	2.07e-06	2.43e-05	Mfge8
ENSMUSG00000050071	146.936	-1.77355	0.630049	-2.81495	0.00487855	0.0238495	Bex1
ENSMUSG00000067341	39.5795	-1.77352	0.341697	-5.19034	2.1e-07	2.92e-06	H2-Eb2
ENSMUSG00000024770	43.3278	-1.7729	0.316077	-5.60907	2.03e-08	3.43e-07	Lipn
ENSMUSG00000022295	179.005	-1.75981	0.543816	-3.23604	0.001212	0.00729085	Atp6v1c1
ENSMUSG00000044309	163.314	-1.75841	0.277025	-6.34749	2.19e-10	4.91e-09	Apol7c
ENSMUSG00000037991	13.768	-1.75701	0.525172	-3.34559	0.000821063	0.00518096	Rmi2
ENSMUSG00000102037	51.8239	-1.75562	0.350005	-5.01599	5.28e-07	6.86e-06	Bcl2a1a
ENSMUSG00000054293	288.913	-1.75372	0.160037	-10.9582	6.07e-28	6.17e-26	P2ry10b
ENSMUSG00000115480	15.1889	-1.74792	0.528002	-3.31045	0.000931467	0.00579902	Gm49249
ENSMUSG00000004113	17.5676	-1.74647	0.480433	-3.63519	0.000277777	0.00199255	Cacna1b
ENSMUSG00000103851	9.85231	-1.74477	0.6439	-2.70969	0.00673466	0.0311025	Gm37606
ENSMUSG00000032661	5077.94	-1.74056	0.354412	-4.91112	9.06e-07	1.13e-05	Oas3
ENSMUSG00000020641	4741.21	-1.72973	0.339234	-5.09895	3.42e-07	4.6e-06	Rsad2
ENSMUSG00000000247	11.6516	-1.72609	0.601284	-2.87068	0.00409588	0.0205195	Lhx2
ENSMUSG00000023959	10.0346	-1.72387	0.646783	-2.66529	0.00769213	0.0347617	Clic5
ENSMUSG00000037568	115.261	-1.71936	0.245587	-7.00104	2.54e-12	7.12e-11	Vash2
ENSMUSG00000073491	937.896	-1.71362	0.336953	-5.08565	3.66e-07	4.91e-06	Ifi213
ENSMUSG00000022548	25.7157	-1.71305	0.394596	-4.34129	1.42e-05	0.000137836	Apod
ENSMUSG00000009654	124.94	-1.7124	0.18433	-9.28986	1.54e-20	9.27e-19	Oit3
ENSMUSG00000045903	16.6406	-1.71047	0.63105	-2.71052	0.00671775	0.0310431	Npas4
ENSMUSG00000000126	13.3519	-1.71019	0.523639	-3.26597	0.00109091	0.00665419	Wnt9a
ENSMUSG00000096960	22.9723	-1.70359	0.41032	-4.15186	3.3e-05	0.000296673	A230028O05Rik
ENSMUSG00000104068	21.4918	-1.69001	0.436516	-3.8716	0.000108122	0.000858108	Gm37199
ENSMUSG00000086665	9.65014	-1.68986	0.618477	-2.73229	0.00628957	0.0294183	Gm13067
ENSMUSG00000020638	2930.36	-1.68946	0.322473	-5.23908	1.61e-07	2.32e-06	Cmpk2
ENSMUSG00000024401	547.526	-1.6869	0.155069	-10.8784	1.46e-27	1.43e-25	Tnf
ENSMUSG00000018341	141.838	-1.68062	0.184612	-9.10353	8.74e-20	5.05e-18	Il12rb2
ENSMUSG00000025498	6630.76	-1.67808	0.303714	-5.5252	3.29e-08	5.33e-07	Irf7
ENSMUSG00000076441	516.602	-1.67743	0.272762	-6.14981	7.76e-10	1.59e-08	Ass1
ENSMUSG00000066677	406.949	-1.67332	0.372361	-4.49382	7e-06	7.23e-05	Ifi208
ENSMUSG00000022126	5072.5	-1.67016	0.451443	-3.6996	0.000215936	0.00159206	Acod1
ENSMUSG00000050315	32.3074	-1.65779	0.391434	-4.23517	2.28e-05	0.000214493	Synpo2
ENSMUSG00000028654	27.5472	-1.65429	0.394399	-4.19445	2.74e-05	0.000252095	Mycl
ENSMUSG00000005465	51.7762	-1.65389	0.356896	-4.63409	3.59e-06	3.99e-05	Il27ra
ENSMUSG00000024209	24.0637	-1.65173	0.414778	-3.98219	6.83e-05	0.000570814	1700061G19Rik
ENSMUSG00000026185	26.4645	-1.64872	0.531108	-3.10431	0.00190722	0.0108095	Igfbp5
ENSMUSG00000110018	39.8732	-1.64496	0.384426	-4.279	1.88e-05	0.000179275	5430437J10Rik
ENSMUSG00000068245	772.084	-1.64221	0.303957	-5.40277	6.56e-08	1e-06	Phf11d
ENSMUSG00000032841	199.688	-1.63218	0.149119	-10.9455	6.98e-28	7.06e-26	Prr5l
ENSMUSG00000031530	480.732	-1.62911	0.123526	-13.1884	1.02e-39	1.92e-37	Dusp4
ENSMUSG00000029819	411.472	-1.62316	0.170566	-9.51635	1.79e-21	1.19e-19	Npy
ENSMUSG00000055407	42.6668	-1.61933	0.35253	-4.59344	4.36e-06	4.76e-05	Map6
ENSMUSG00000049719	18.0424	-1.6171	0.492872	-3.28097	0.00103452	0.00634295	Prss46
ENSMUSG00000021453	381.283	-1.61595	0.202192	-7.99214	1.33e-15	5.24e-14	Gadd45g
ENSMUSG00000049526	49.4192	-1.61347	0.29929	-5.39098	7.01e-08	1.06e-06	Tmem202
ENSMUSG00000040264	15.1217	-1.60653	0.527353	-3.04641	0.00231592	0.0127405	Gbp2b
ENSMUSG00000028037	960.462	-1.60587	0.533719	-3.00883	0.00262257	0.0141837	Ifi44
ENSMUSG00000041695	1630.51	-1.60515	0.0729663	-21.9985	2.98e-107	1.14e-103	Kcnj2
ENSMUSG00000029417	56.6052	-1.59516	0.386191	-4.13048	3.62e-05	0.000324138	Cxcl9
ENSMUSG00000115855	39.7621	-1.58112	0.354472	-4.46051	8.18e-06	8.31e-05	Gm34643
ENSMUSG00000036564	17.9451	-1.57993	0.471267	-3.35252	0.000800801	0.00507185	Ndrg4
ENSMUSG00000034226	206.414	-1.5697	0.233173	-6.73193	1.67e-11	4.27e-10	Rhov
ENSMUSG00000041827	1026.3	-1.56809	0.347886	-4.50747	6.56e-06	6.85e-05	Oasl1
ENSMUSG00000110914	10.8272	-1.567	0.599612	-2.61335	0.00896598	0.0394395	Gm48611
ENSMUSG00000056399	137.738	-1.56105	0.532688	-2.93052	0.00338396	0.0174653	Prss34
ENSMUSG00000086213	16.1238	-1.55619	0.461265	-3.37375	0.000741527	0.00474337	A330040F15Rik
ENSMUSG00000072720	106.679	-1.55494	0.246003	-6.32082	2.6e-10	5.75e-09	Myo18b
ENSMUSG00000022157	39.5824	-1.55337	0.407978	-3.80748	0.000140388	0.00108232	Mcpt8
ENSMUSG00000043903	203.786	-1.55058	0.188193	-8.2393	1.73e-16	7.52e-15	Zfp469
ENSMUSG00000030107	1023.86	-1.54846	0.393675	-3.93334	8.38e-05	0.000686508	Usp18
ENSMUSG00000000386	1900.19	-1.54483	0.336193	-4.59508	4.33e-06	4.73e-05	Mx1
ENSMUSG00000029223	30.0397	-1.54394	0.528785	-2.9198	0.00350257	0.017951	Uchl1
ENSMUSG00000009376	427.151	-1.54369	0.120091	-12.8543	8.13e-38	1.42e-35	Met
ENSMUSG00000117239	31.9104	-1.54005	0.376758	-4.08765	4.36e-05	0.000381081	Gpr31c
ENSMUSG00000090894	15.7004	-1.53751	0.495476	-3.10311	0.001915	0.0108376	Olfr110
ENSMUSG00000111818	45.1269	-1.52833	0.330815	-4.61989	3.84e-06	4.26e-05	Gm17749
ENSMUSG00000053318	1481.83	-1.52598	0.242245	-6.29931	2.99e-10	6.56e-09	Slamf8
ENSMUSG00000039735	1113.61	-1.52272	0.0884402	-17.2175	1.96e-66	1.26e-63	Fnbp1l
ENSMUSG00000021624	7876.22	-1.52104	0.0601925	-25.2695	6.91e-141	1.06e-136	Cd180
ENSMUSG00000028327	762.704	-1.50939	0.128276	-11.7668	5.79e-32	7.35e-30	Stra6l
ENSMUSG00000004296	45.2672	-1.50894	0.358306	-4.2113	2.54e-05	0.000236294	Il12b
ENSMUSG00000028417	99.2427	-1.50822	0.33815	-4.46021	8.19e-06	8.32e-05	Tal2
ENSMUSG00000085887	13.7726	-1.48592	0.534129	-2.78194	0.00540346	0.0260101	Arhgap27os3
ENSMUSG00000039395	181.197	-1.4839	0.214417	-6.92062	4.5e-12	1.22e-10	Mreg
ENSMUSG00000086513	38.415	-1.48036	0.373689	-3.96148	7.45e-05	0.000617983	9130208D14Rik
ENSMUSG00000072812	349.317	-1.4764	0.168815	-8.74566	2.22e-18	1.14e-16	Ahnak2
ENSMUSG00000030283	24.4744	-1.47467	0.446497	-3.30275	0.000957414	0.0059413	St8sia1
ENSMUSG00000033316	36.878	-1.47223	0.474433	-3.10314	0.00191481	0.0108376	Galnt9
ENSMUSG00000047414	397.74	-1.46811	0.122587	-11.9761	4.74e-33	6.39e-31	Flrt2
ENSMUSG00000044927	12.3662	-1.46295	0.543432	-2.69205	0.00710144	0.0325227	H1fx
ENSMUSG00000071042	430.731	-1.46229	0.276168	-5.29492	1.19e-07	1.74e-06	Rasgrp3
ENSMUSG00000078920	24.0645	-1.46173	0.481506	-3.03575	0.00239941	0.0131292	Ifi47
ENSMUSG00000022790	17.4578	-1.46139	0.459864	-3.17788	0.00148357	0.00869405	Igsf11
ENSMUSG00000035692	1942.21	-1.45203	0.311161	-4.66649	3.06e-06	3.46e-05	Isg15
ENSMUSG00000078606	481.669	-1.44793	0.193907	-7.46712	8.2e-14	2.73e-12	Gm4070
ENSMUSG00000022755	22.9193	-1.44783	0.416928	-3.47261	0.000515423	0.00345829	Adgrg7
ENSMUSG00000051457	1040.22	-1.44673	0.232587	-6.22017	4.97e-10	1.04e-08	Spn
ENSMUSG00000005410	635.1	-1.44559	0.137019	-10.5502	5.07e-26	4.58e-24	Mcm5
ENSMUSG00000090231	60.4562	-1.44066	0.277718	-5.18749	2.13e-07	2.96e-06	Cfb
ENSMUSG00000037196	31.8186	-1.43983	0.367024	-3.92299	8.75e-05	0.000711366	Pacrg
ENSMUSG00000037999	186.216	-1.43666	0.150144	-9.56861	1.08e-21	7.36e-20	Arap2
ENSMUSG00000027848	118.17	-1.43648	0.304594	-4.71605	2.4e-06	2.77e-05	Olfml3
ENSMUSG00000103174	111.549	-1.43427	0.255843	-5.60605	2.07e-08	3.48e-07	Gm37168
ENSMUSG00000037606	78.333	-1.43282	0.224771	-6.37456	1.83e-10	4.15e-09	Osbpl5
ENSMUSG00000020658	138.592	-1.43045	0.260817	-5.48449	4.15e-08	6.58e-07	Efr3b
ENSMUSG00000028238	4557.6	-1.43029	0.510263	-2.80304	0.00506233	0.0245371	Atp6v0d2
ENSMUSG00000027765	241.209	-1.4296	0.127065	-11.251	2.29e-29	2.51e-27	P2ry1
ENSMUSG00000044703	177.894	-1.42864	0.228811	-6.24375	4.27e-10	9.12e-09	Phf11a
ENSMUSG00000067591	91.9978	-1.42812	0.228666	-6.24546	4.23e-10	9.06e-09	Klra3
ENSMUSG00000062545	23.3262	-1.42695	0.457205	-3.12103	0.00180222	0.0102902	Tlr12
ENSMUSG00000027611	201.705	-1.42608	0.210349	-6.77959	1.21e-11	3.15e-10	Procr
ENSMUSG00000034459	2712.53	-1.42524	0.403029	-3.53631	0.000405758	0.00280706	Ifit1
ENSMUSG00000023032	53.4125	-1.42521	0.452351	-3.15068	0.00162892	0.00943399	Slc4a8
ENSMUSG00000008734	519.87	-1.41852	0.312001	-4.54653	5.45e-06	5.8e-05	Gprc5b
ENSMUSG00000079293	7416.09	-1.40944	0.378608	-3.72268	0.000197116	0.00146667	Clec7a
ENSMUSG00000086866	17.2647	-1.40247	0.467473	-3.00011	0.00269881	0.0144991	4930512H18Rik
ENSMUSG00000075269	20.8216	-1.39972	0.417406	-3.35337	0.000798347	0.00506048	Bex6
ENSMUSG00000002108	1690.24	-1.39132	0.276123	-5.03877	4.69e-07	6.15e-06	Nr1h3
ENSMUSG00000029591	67.9135	-1.39043	0.222885	-6.23831	4.42e-10	9.39e-09	Ung
ENSMUSG00000051969	14.1467	-1.38935	0.505615	-2.74785	0.0059988	0.0282561	Tlr11
ENSMUSG00000043740	46.9613	-1.38477	0.466079	-2.97111	0.00296722	0.0156456	B430306N03Rik
ENSMUSG00000085030	15.1249	-1.3841	0.514126	-2.69215	0.00709931	0.0325226	2810455O05Rik
ENSMUSG00000054072	779.288	-1.38373	0.447267	-3.09375	0.00197646	0.0111402	Iigp1
ENSMUSG00000058254	73.3987	-1.37869	0.249511	-5.52554	3.28e-08	5.32e-07	Tspan7
ENSMUSG00000042842	113.422	-1.3785	0.227203	-6.06726	1.3e-09	2.59e-08	Serpinb6b
ENSMUSG00000091649	981.074	-1.37484	0.226606	-6.06712	1.3e-09	2.59e-08	Phf11b
ENSMUSG00000032013	16.6687	-1.37419	0.445879	-3.08197	0.00205636	0.011526	Trim29
ENSMUSG00000039748	46.9333	-1.37289	0.292506	-4.69355	2.69e-06	3.07e-05	Exo1
ENSMUSG00000108126	24.6088	-1.3726	0.402736	-3.40819	0.000653954	0.00424683	Gm43909
ENSMUSG00000029207	278.244	-1.36834	0.163278	-8.38046	5.27e-17	2.43e-15	Apbb2
ENSMUSG00000054203	222.257	-1.36808	0.213394	-6.41104	1.45e-10	3.31e-09	Ifi205
ENSMUSG00000090222	199.544	-1.36725	0.243615	-5.61234	2e-08	3.37e-07	Ifi203-ps
ENSMUSG00000028328	106.445	-1.36676	0.210858	-6.48191	9.06e-11	2.14e-09	Tmod1
ENSMUSG00000020178	141.035	-1.36638	0.173567	-7.87236	3.48e-15	1.31e-13	Adora2a
ENSMUSG00000050394	53.389	-1.36519	0.298696	-4.5705	4.87e-06	5.25e-05	Armcx6
ENSMUSG00000030342	6120.14	-1.36487	0.107948	-12.6437	1.21e-36	2.07e-34	Cd9
ENSMUSG00000055612	119.996	-1.36338	0.216705	-6.29145	3.15e-10	6.88e-09	Cdca7
ENSMUSG00000046186	232.469	-1.36177	0.248615	-5.4774	4.32e-08	6.82e-07	Cd109
ENSMUSG00000049985	29.7993	-1.35769	0.399694	-3.39681	0.000681766	0.00439955	Ankrd55
ENSMUSG00000090881	36.8937	-1.35739	0.361323	-3.75672	0.000172157	0.00130049	Phf11-ps
ENSMUSG00000036853	1581.58	-1.35661	0.0932649	-14.5458	6.21e-48	1.7e-45	Mcoln3
ENSMUSG00000099974	277.814	-1.35589	0.189197	-7.16657	7.69e-13	2.3e-11	Bcl2a1d
ENSMUSG00000004698	165.163	-1.35048	0.214074	-6.30849	2.82e-10	6.2e-09	Hdac9
ENSMUSG00000045875	526.93	-1.35004	0.306614	-4.40308	1.07e-05	0.000106346	Adra1a
ENSMUSG00000039062	20686.5	-1.34889	0.0993878	-13.572	5.87e-42	1.29e-39	Anpep
ENSMUSG00000085295	727.94	-1.34792	0.0994626	-13.552	7.71e-42	1.67e-39	4930430E12Rik
ENSMUSG00000030103	1352.68	-1.34268	0.248271	-5.40812	6.37e-08	9.76e-07	Bhlhe40
ENSMUSG00000039304	403.145	-1.33865	0.371	-3.60822	0.000308311	0.0021901	Tnfsf10
ENSMUSG00000030147	134.9	-1.33705	0.195956	-6.82323	8.9e-12	2.36e-10	Clec4b1
ENSMUSG00000050271	178.726	-1.33543	0.154296	-8.65498	4.93e-18	2.42e-16	Prag1
ENSMUSG00000107846	30.7877	-1.33435	0.349145	-3.82177	0.000132499	0.00102957	Gm43963
ENSMUSG00000073274	46.7183	-1.33276	0.349247	-3.81609	0.000135584	0.00105153	Gm14636
ENSMUSG00000037151	555.516	-1.33004	0.0939206	-14.1613	1.59e-45	3.88e-43	Lrrc20
ENSMUSG00000073409	193.456	-1.32754	0.176222	-7.53331	4.95e-14	1.68e-12	H2-Q6
ENSMUSG00000072844	68.5133	-1.32261	0.232076	-5.69905	1.2e-08	2.09e-07	G530011O06Rik
ENSMUSG00000046687	144.05	-1.31987	0.169164	-7.80229	6.08e-15	2.25e-13	Gm5424
ENSMUSG00000033581	370.774	-1.31014	0.152403	-8.59658	8.21e-18	3.99e-16	Igf2bp2
ENSMUSG00000032113	42.9102	-1.30843	0.3586	-3.64872	0.000263546	0.00190112	Chek1
ENSMUSG00000072980	40.5352	-1.30572	0.301942	-4.32439	1.53e-05	0.000147811	Oip5
ENSMUSG00000036330	47.6027	-1.30458	0.265591	-4.91199	9.02e-07	1.13e-05	Slc18a1
ENSMUSG00000025279	19.6613	-1.30361	0.430082	-3.03107	0.00243692	0.0133155	Dnase1l3
ENSMUSG00000068417	46.0992	-1.30165	0.381329	-3.41345	0.000641459	0.00418337	Pnp2
ENSMUSG00000017400	930.995	-1.29992	0.25727	-5.05274	4.36e-07	5.76e-06	Stac2
ENSMUSG00000053835	2460.84	-1.29807	0.21087	-6.1558	7.47e-10	1.54e-08	H2-T24
ENSMUSG00000018930	748.274	-1.29803	0.0823502	-15.7623	5.66e-56	2.29e-53	Ccl4
ENSMUSG00000054342	1554.06	-1.29313	0.0638811	-20.2427	4.12e-91	4.87e-88	Kcnn4
ENSMUSG00000022034	57.195	-1.29245	0.261261	-4.94699	7.54e-07	9.59e-06	Esco2
ENSMUSG00000003882	3268.56	-1.29	0.340078	-3.79324	0.000148692	0.00113834	Il7r
ENSMUSG00000040751	2550.29	-1.28903	0.0703662	-18.3188	5.85e-75	5e-72	Lat2
ENSMUSG00000035539	27.7957	-1.28899	0.391268	-3.2944	0.000986316	0.00609118	Ccdc180
ENSMUSG00000020592	1630.47	-1.28801	0.131334	-9.80714	1.05e-22	7.75e-21	Sdc1
ENSMUSG00000056091	700.629	-1.28714	0.145287	-8.8593	8.05e-19	4.28e-17	St3gal5
ENSMUSG00000117764	62.2092	-1.28713	0.261059	-4.93041	8.21e-07	1.04e-05	Gm50143
ENSMUSG00000075502	15.5414	-1.28656	0.47394	-2.71461	0.00663543	0.0307274	Kbtbd6
ENSMUSG00000039994	212.965	-1.28399	0.14598	-8.79569	1.42e-18	7.41e-17	Timeless
ENSMUSG00000004267	271.155	-1.28387	0.216285	-5.93602	2.92e-09	5.53e-08	Eno2
ENSMUSG00000021087	82.8414	-1.2834	0.231603	-5.54138	3e-08	4.91e-07	Rtn1
ENSMUSG00000041782	28.6421	-1.27749	0.356918	-3.57922	0.000344623	0.00242302	Lad1
ENSMUSG00000079671	35.0003	-1.2753	0.343924	-3.7081	0.000208822	0.0015448	2610203C22Rik
ENSMUSG00000029414	150.774	-1.27498	0.199348	-6.39575	1.6e-10	3.65e-09	Kntc1
ENSMUSG00000027073	428.497	-1.27355	0.379583	-3.35513	0.00079329	0.00503258	Prg2
ENSMUSG00000022408	348.833	-1.27348	0.210133	-6.06036	1.36e-09	2.7e-08	Fam83f
ENSMUSG00000039691	58.2386	-1.26886	0.268982	-4.71726	2.39e-06	2.76e-05	Tspan10
ENSMUSG00000000154	37.4743	-1.26433	0.306864	-4.12016	3.79e-05	0.00033742	Slc22a18
ENSMUSG00000030156	144.418	-1.26375	0.290995	-4.34284	1.41e-05	0.00013695	Cd69
ENSMUSG00000035852	32.8239	-1.26361	0.360906	-3.50121	0.00046315	0.00315719	Misp
ENSMUSG00000019852	328.559	-1.25791	0.169451	-7.42345	1.14e-13	3.75e-12	Arfgef3
ENSMUSG00000027078	2320.78	-1.25772	0.266638	-4.71697	2.39e-06	2.76e-05	Ube2l6
ENSMUSG00000028517	537.717	-1.25424	0.245407	-5.11086	3.21e-07	4.33e-06	Plpp3
ENSMUSG00000000440	683.978	-1.25314	0.306148	-4.09325	4.25e-05	0.000373262	Pparg
ENSMUSG00000052234	19.3336	-1.24945	0.455092	-2.74549	0.00604201	0.0284335	Epx
ENSMUSG00000102715	40.6588	-1.24834	0.318159	-3.92364	8.72e-05	0.000710193	Gm6209
ENSMUSG00000027646	549.973	-1.24772	0.127191	-9.80986	1.02e-22	7.58e-21	Src
ENSMUSG00000034656	204.175	-1.24631	0.205292	-6.07089	1.27e-09	2.54e-08	Cacna1a
ENSMUSG00000028341	71.2153	-1.24364	0.231935	-5.362	8.23e-08	1.24e-06	Nr4a3
ENSMUSG00000100658	51.8054	-1.24357	0.298851	-4.16118	3.17e-05	0.000286325	F730311O21Rik
ENSMUSG00000037474	115.248	-1.24314	0.212461	-5.85113	4.88e-09	8.92e-08	Dtl
ENSMUSG00000085977	28.8574	-1.24173	0.384017	-3.23352	0.00122274	0.00734457	Gm5970
ENSMUSG00000062007	27.8716	-1.24111	0.350516	-3.5408	0.000398911	0.00276342	Hsh2d
ENSMUSG00000002602	8037.91	-1.2387	0.109755	-11.2861	1.54e-29	1.71e-27	Axl
ENSMUSG00000001228	404.167	-1.23804	0.182101	-6.79865	1.06e-11	2.77e-10	Uhrf1
ENSMUSG00000009551	15.4341	-1.23566	0.482661	-2.5601	0.0104641	0.0447859	6330409D20Rik
ENSMUSG00000057329	125.323	-1.23216	0.195962	-6.28774	3.22e-10	7.03e-09	Bcl2
ENSMUSG00000029561	6351.66	-1.23184	0.329933	-3.7336	0.000188764	0.00141206	Oasl2
ENSMUSG00000028207	2081.72	-1.23019	0.078898	-15.5921	8.23e-55	3.01e-52	Asph
ENSMUSG00000001865	45.5776	-1.2288	0.414555	-2.96415	0.00303523	0.015954	Cpa3
ENSMUSG00000052512	1079.62	-1.22711	0.0922838	-13.2972	2.4e-40	4.56e-38	Nav2
ENSMUSG00000072769	80.482	-1.22708	0.217128	-5.6514	1.59e-08	2.72e-07	Gm10419
ENSMUSG00000008305	418.776	-1.22654	0.131491	-9.32792	1.08e-20	6.58e-19	Tle1
ENSMUSG00000027580	3062.24	-1.22491	0.270052	-4.53582	5.74e-06	6.06e-05	Helz2
ENSMUSG00000089809	2273.74	-1.21987	0.100149	-12.1805	3.95e-34	5.67e-32	Rasgef1b
ENSMUSG00000039236	428.278	-1.2188	0.200266	-6.0859	1.16e-09	2.33e-08	Isg20
ENSMUSG00000030592	30.4223	-1.2184	0.368088	-3.31009	0.000932657	0.00580408	Ryr1
ENSMUSG00000023341	421.379	-1.20898	0.346123	-3.49292	0.000477771	0.00324533	Mx2
ENSMUSG00000090564	28.1511	-1.20718	0.378058	-3.1931	0.00140756	0.00830535	A430057M04Rik
ENSMUSG00000054932	25.5708	-1.20668	0.40473	-2.98144	0.00286896	0.0152532	Afp
ENSMUSG00000068129	79.9907	-1.20472	0.229233	-5.25541	1.48e-07	2.13e-06	Cst7
ENSMUSG00000036223	29.5076	-1.20396	0.360247	-3.34204	0.000831651	0.00523916	Ska1
ENSMUSG00000030124	22.9281	-1.20244	0.413737	-2.9063	0.00365735	0.01862	Lag3
ENSMUSG00000044986	323.143	-1.19925	0.149366	-8.02898	9.83e-16	3.95e-14	Tst
ENSMUSG00000078773	29.5586	-1.19797	0.376905	-3.17845	0.00148067	0.00868338	Rad54b
ENSMUSG00000087175	22.8397	-1.19792	0.412421	-2.90461	0.00367715	0.0187015	Gm15133
ENSMUSG00000027072	31.6946	-1.19729	0.470958	-2.54224	0.0110144	0.0468541	Prg3
ENSMUSG00000098318	14.8834	-1.19568	0.452014	-2.64523	0.00816344	0.0365476	Lockd
ENSMUSG00000033949	431.74	-1.19563	0.174007	-6.87113	6.37e-12	1.71e-10	Trim36
ENSMUSG00000026536	1858.2	-1.19495	0.221088	-5.40485	6.49e-08	9.92e-07	Ifi211
ENSMUSG00000053063	8638.42	-1.19253	0.0763604	-15.6171	5.57e-55	2.09e-52	Clec12a
ENSMUSG00000043822	195.758	-1.19244	0.195572	-6.09721	1.08e-09	2.19e-08	Adamtsl5
ENSMUSG00000027514	2294.85	-1.18939	0.313198	-3.79755	0.000146135	0.00112156	Zbp1
ENSMUSG00000049939	28.4291	-1.18908	0.354639	-3.35293	0.000799606	0.00506637	Lrrc4
ENSMUSG00000021701	2502.99	-1.18683	0.222182	-5.34169	9.21e-08	1.37e-06	Plk2
ENSMUSG00000002055	160.939	-1.18417	0.214566	-5.51891	3.41e-08	5.51e-07	Spag5
ENSMUSG00000032589	992.602	-1.18178	0.0897664	-13.1651	1.39e-39	2.58e-37	Bsn
ENSMUSG00000001542	1462.55	-1.17761	0.0721011	-16.3328	5.77e-60	3.06e-57	Ell2
ENSMUSG00000052336	2091.31	-1.17635	0.137444	-8.55877	1.14e-17	5.48e-16	Cx3cr1
ENSMUSG00000021822	1506.13	-1.17432	0.219398	-5.35247	8.68e-08	1.3e-06	Plau
ENSMUSG00000087263	29.9055	-1.17421	0.414981	-2.82955	0.00466131	0.0229628	Gm15726
ENSMUSG00000044026	147	-1.17223	0.183889	-6.37466	1.83e-10	4.15e-09	Slc35g1
ENSMUSG00000000489	425.68	-1.17042	0.123369	-9.48716	2.37e-21	1.55e-19	Pdgfb
ENSMUSG00000005950	15.3596	-1.16945	0.452006	-2.58725	0.0096745	0.0419083	P2rx5
ENSMUSG00000032783	44.4364	-1.1679	0.307353	-3.79987	0.000144774	0.00111222	Troap
ENSMUSG00000096971	24.0837	-1.16713	0.407948	-2.86098	0.00422339	0.0210416	4930556M19Rik
ENSMUSG00000005125	1195.89	-1.16577	0.0876554	-13.2995	2.33e-40	4.48e-38	Ndrg1
ENSMUSG00000040133	165.545	-1.16465	0.180932	-6.43696	1.22e-10	2.82e-09	Gpr176
ENSMUSG00000050549	626.98	-1.16371	0.122205	-9.52262	1.69e-21	1.12e-19	Fam241a
ENSMUSG00000097415	843.9	-1.16297	0.0945451	-12.3007	8.98e-35	1.39e-32	AU020206
ENSMUSG00000071537	31.2351	-1.16043	0.36013	-3.22226	0.00127183	0.00758019	Klrg2
ENSMUSG00000001930	1937.77	-1.15731	0.0821983	-14.0795	5.08e-45	1.2e-42	Vwf
ENSMUSG00000106734	2270.47	-1.15409	0.234633	-4.91873	8.71e-07	1.1e-05	Gm20559
ENSMUSG00000023908	130.128	-1.15273	0.173046	-6.66143	2.71e-11	6.79e-10	Pkmyt1
ENSMUSG00000025938	25.3536	-1.15236	0.40529	-2.84331	0.0044648	0.0220939	Slco5a1
ENSMUSG00000031971	110.635	-1.14915	0.206982	-5.55196	2.82e-08	4.65e-07	Ccsap
ENSMUSG00000107017	28.9743	-1.14897	0.369078	-3.11309	0.0018514	0.0105358	Gm43196
ENSMUSG00000045868	404.332	-1.14777	0.348916	-3.28953	0.00100354	0.00618509	Gvin1
ENSMUSG00000027199	33.4244	-1.14714	0.350374	-3.27403	0.00106024	0.00648252	Gatm
ENSMUSG00000046997	98.4899	-1.14703	0.263972	-4.34528	1.39e-05	0.000135786	Spsb4
ENSMUSG00000019214	70.4061	-1.14377	0.282032	-4.05545	5e-05	0.000432648	Chtf18
ENSMUSG00000031779	165.782	-1.1431	0.164714	-6.93988	3.92e-12	1.07e-10	Ccl22
ENSMUSG00000033022	69.1317	-1.13954	0.242924	-4.69093	2.72e-06	3.1e-05	Cdo1
ENSMUSG00000069793	840.891	-1.13891	0.162567	-7.00582	2.46e-12	6.9e-11	Slfn9
ENSMUSG00000024084	465.572	-1.13649	0.118778	-9.56819	1.09e-21	7.36e-20	Qpct
ENSMUSG00000107075	24.167	-1.13599	0.406703	-2.79317	0.00521944	0.0252112	Gm43068
ENSMUSG00000026447	23.3919	-1.13383	0.384177	-2.95133	0.00316412	0.0165307	Pik3c2b
ENSMUSG00000091955	141.157	-1.13372	0.156852	-7.22799	4.9e-13	1.49e-11	Gm9844
ENSMUSG00000104713	128.226	-1.1322	0.432283	-2.61912	0.00881565	0.0389343	Gbp6
ENSMUSG00000079507	30.2379	-1.1319	0.426753	-2.65236	0.00799313	0.0359106	H2-Q1
ENSMUSG00000107622	61.6693	-1.13007	0.367523	-3.07483	0.00210625	0.0117426	4930512J16Rik
ENSMUSG00000010461	129.766	-1.12795	0.183062	-6.16155	7.2e-10	1.49e-08	Eya4
ENSMUSG00000025912	23.7389	-1.12755	0.399838	-2.82003	0.00480195	0.0234975	Mybl1
ENSMUSG00000026640	837.719	-1.12516	0.0867224	-12.9743	1.71e-38	3.02e-36	Plxna2
ENSMUSG00000025324	213.769	-1.12211	0.203702	-5.50861	3.62e-08	5.81e-07	Atp10a
ENSMUSG00000026669	174.181	-1.12121	0.163852	-6.8428	7.77e-12	2.08e-10	Mcm10
ENSMUSG00000020023	1728.63	-1.12028	0.0625879	-17.8993	1.2e-71	9.18e-69	Tmcc3
ENSMUSG00000055541	3383.54	-1.11494	0.0626224	-17.8042	6.56e-71	4.58e-68	Lair1
ENSMUSG00000079445	31.125	-1.11324	0.375738	-2.9628	0.00304852	0.0160084	B3gnt7
ENSMUSG00000017652	475.191	-1.1108	0.135175	-8.21749	2.08e-16	8.94e-15	Cd40
ENSMUSG00000096768	172.607	-1.10953	0.420966	-2.63567	0.00839711	0.0374193	Gm47283
ENSMUSG00000062960	563.084	-1.10795	0.109763	-10.0941	5.87e-24	4.82e-22	Kdr
ENSMUSG00000074420	19.0228	-1.10275	0.434982	-2.53515	0.0112399	0.0476809	Gm10693
ENSMUSG00000027368	151.262	-1.10061	0.216286	-5.08865	3.61e-07	4.84e-06	Dusp2
ENSMUSG00000020902	37.1907	-1.09488	0.395597	-2.76767	0.00564579	0.0269152	Ntn1
ENSMUSG00000001763	32.2619	-1.09385	0.37707	-2.90093	0.00372056	0.0188909	Tspan33
ENSMUSG00000031383	31.0304	-1.09322	0.388962	-2.81062	0.00494466	0.0241087	Dusp9
ENSMUSG00000060519	5515.13	-1.09128	0.120222	-9.07716	1.11e-19	6.37e-18	Tor3a
ENSMUSG00000066861	1123.27	-1.09077	0.230831	-4.72541	2.3e-06	2.66e-05	Oas1g
ENSMUSG00000002227	1228.9	-1.08937	0.218398	-4.98801	6.1e-07	7.87e-06	Mov10
ENSMUSG00000028339	89.7625	-1.08932	0.19903	-5.47313	4.42e-08	6.97e-07	Col15a1
ENSMUSG00000025743	20244.8	-1.08792	0.0673782	-16.1465	1.2e-58	5.6e-56	Sdc3
ENSMUSG00000066456	114.61	-1.08763	0.229704	-4.73494	2.19e-06	2.55e-05	Hmgn3
ENSMUSG00000046591	66.1317	-1.08697	0.225622	-4.81766	1.45e-06	1.77e-05	Ticrr
ENSMUSG00000039013	60.8433	-1.08548	0.280384	-3.87141	0.000108207	0.000858337	Siglecf
ENSMUSG00000095134	52.9284	-1.08168	0.348425	-3.10447	0.00190619	0.0108076	Mid1-ps1
ENSMUSG00000029108	97.7756	-1.07823	0.274909	-3.92213	8.78e-05	0.000713537	Pcdh7
ENSMUSG00000028031	44.9696	-1.07657	0.363155	-2.9645	0.00303176	0.0159483	Dkk2
ENSMUSG00000029516	114.513	-1.07614	0.20869	-5.15664	2.51e-07	3.45e-06	Cit
ENSMUSG00000058317	93.6653	-1.07483	0.31531	-3.40882	0.000652448	0.00423966	Ube2e2
ENSMUSG00000020185	55.8948	-1.07331	0.288406	-3.72153	0.000198017	0.00147124	E2f7
ENSMUSG00000051504	78.9177	-1.0724	0.381145	-2.81362	0.00489866	0.0239098	Siglech
ENSMUSG00000026605	125.04	-1.07212	0.219435	-4.88581	1.03e-06	1.28e-05	Cenpf
ENSMUSG00000024675	1306.03	-1.06803	0.300228	-3.55741	0.000374536	0.00261223	Ms4a4c
ENSMUSG00000107215	459.049	-1.0666	0.306756	-3.47704	0.000506986	0.0034166	Gm43197
ENSMUSG00000042742	2618.15	-1.06601	0.0838024	-12.7205	4.55e-37	7.85e-35	Bmt2
ENSMUSG00000007080	155.132	-1.06536	0.20406	-5.22083	1.78e-07	2.53e-06	Pole
ENSMUSG00000017146	142.404	-1.06354	0.203592	-5.22389	1.75e-07	2.49e-06	Brca1
ENSMUSG00000057135	110.95	-1.06207	0.204476	-5.19412	2.06e-07	2.88e-06	Scimp
ENSMUSG00000048612	11398.9	-1.06028	0.0762002	-13.9144	5.18e-44	1.21e-41	Myof
ENSMUSG00000006576	38.4508	-1.05997	0.301882	-3.5112	0.000446084	0.0030544	Slc4a3
ENSMUSG00000004105	185.252	-1.05909	0.180463	-5.86874	4.39e-09	8.08e-08	Angptl2
ENSMUSG00000009731	62.6012	-1.0588	0.251567	-4.20881	2.57e-05	0.000238629	Kcnd1
ENSMUSG00000030346	72.9928	-1.05366	0.25121	-4.19434	2.74e-05	0.000252095	Rad51ap1
ENSMUSG00000040483	1145.21	-1.05331	0.236599	-4.45188	8.51e-06	8.62e-05	Xaf1
ENSMUSG00000021665	4717.56	-1.05281	0.0539116	-19.5284	6.3e-85	6.45e-82	Hexb
ENSMUSG00000036661	121.895	-1.04818	0.222654	-4.70767	2.51e-06	2.88e-05	Dennd3
ENSMUSG00000038037	102.92	-1.04771	0.238344	-4.39577	1.1e-05	0.000109772	Socs1
ENSMUSG00000026628	4589.55	-1.04751	0.101511	-10.3191	5.77e-25	5.01e-23	Atf3
ENSMUSG00000034858	790.159	-1.04704	0.105723	-9.90358	4.02e-23	3.04e-21	Fam214a
ENSMUSG00000006205	194.861	-1.0458	0.370592	-2.82197	0.00477291	0.023397	Htra1
ENSMUSG00000105867	91.7699	-1.04578	0.226127	-4.62472	3.75e-06	4.17e-05	Gm42517
ENSMUSG00000037347	116.354	-1.04311	0.184216	-5.66245	1.49e-08	2.56e-07	Chst7
ENSMUSG00000027523	1148.28	-1.04234	0.280462	-3.71652	0.000201983	0.00149781	Gnas
ENSMUSG00000023809	598.599	-1.04052	0.120056	-8.66697	4.44e-18	2.2e-16	Rps6ka2
ENSMUSG00000043017	656.262	-1.03924	0.12234	-8.49464	1.99e-17	9.36e-16	Ptgir
ENSMUSG00000042082	494.256	-1.03896	0.107735	-9.64372	5.23e-22	3.63e-20	Arsb
ENSMUSG00000025586	105.913	-1.03894	0.210032	-4.94661	7.55e-07	9.6e-06	Cpeb1
ENSMUSG00000026437	2186.43	-1.03816	0.0874416	-11.8726	1.64e-32	2.16e-30	Cdk18
ENSMUSG00000030256	2360.82	-1.03598	0.0578682	-17.9024	1.13e-71	9.14e-69	Bhlhe41
ENSMUSG00000023008	1050.04	-1.03275	0.0732513	-14.0987	3.87e-45	9.29e-43	Fmnl3
ENSMUSG00000007655	70.6557	-1.03133	0.325812	-3.1654	0.00154869	0.0090443	Cav1
ENSMUSG00000034773	40.9577	-1.03099	0.335954	-3.06885	0.00214886	0.0119368	BC030867
ENSMUSG00000025877	8384.96	-1.02807	0.0710964	-14.4602	2.16e-47	5.44e-45	Hk3
ENSMUSG00000026207	1326.67	-1.02745	0.12153	-8.45433	2.81e-17	1.31e-15	Speg
ENSMUSG00000040204	318.234	-1.02564	0.142822	-7.18126	6.91e-13	2.07e-11	Pclaf
ENSMUSG00000029530	84.7602	-1.02396	0.328128	-3.1206	0.0018048	0.0103012	Ccr9
ENSMUSG00000037418	295.016	-1.02384	0.170876	-5.99169	2.08e-09	4.01e-08	Best1
ENSMUSG00000045136	60.3396	-1.02303	0.40221	-2.54352	0.0109742	0.0467231	Tubb2b
ENSMUSG00000108024	22.9426	-1.02226	0.382469	-2.67278	0.00752262	0.0341304	Gm43912
ENSMUSG00000013089	407.782	-1.02123	0.183607	-5.56201	2.67e-08	4.42e-07	Etv5
ENSMUSG00000033880	28373.9	-1.02085	0.0902153	-11.3157	1.1e-29	1.24e-27	Lgals3bp
ENSMUSG00000034023	82.3965	-1.01753	0.209796	-4.85011	1.23e-06	1.52e-05	Fancd2
ENSMUSG00000056394	547.318	-1.01446	0.145425	-6.97582	3.04e-12	8.43e-11	Lig1
ENSMUSG00000117575	99.0861	-1.0082	0.219274	-4.59792	4.27e-06	4.68e-05	Gm36486
ENSMUSG00000074476	69.5297	-1.0078	0.257042	-3.92077	8.83e-05	0.000716442	Spc24
ENSMUSG00000042817	48.5269	-1.00572	0.358331	-2.80668	0.00500551	0.0243462	Flt3
ENSMUSG00000071324	108.948	-1.00333	0.245098	-4.09357	4.25e-05	0.000372964	Armc2
ENSMUSG00000043263	3408.49	-1.00275	0.241486	-4.15241	3.29e-05	0.000296485	Ifi209
ENSMUSG00000037852	55.3349	-1.00255	0.332123	-3.01861	0.00253936	0.0138114	Cpe
ENSMUSG00000037944	256.685	-1.00197	0.339985	-2.94709	0.00320777	0.0166961	Ccr7
ENSMUSG00000038456	840.857	-1.00003	0.155121	-6.44673	1.14e-10	2.66e-09	Dennd2a
