# Supplementary material for: Tumor cells-derived conditioned medium induced pro-tumoral phenotypes in macrophages through calcium-nuclear factor κB interaction
Source: BMC Cancer. 2022 Dec 19;22:1327. doi: 10.1186/s12885-022-10431-8 (PMC9762082; doi:10.1186/s12885-022-10431-8)
Supplement: Supplementary file 12 — Additional file 12: Supplementary Table 6. down-regulated KEGG. [file 12885_2022_10431_MOESM12_ESM.xlsx]

## Sheet: supplementary table 3 up-regula
	ONTOLOGY	ID	Description	GeneRatio	BgRatio	pvalue	p.adjust	qvalue	geneID	Count
GO:0060326	BP	GO:0060326	cell chemotaxis	25/217	295/23239	6.27842e-17	2.0047e-13	1.45197e-13	102103/21825/18128/63873/14388/16176/109700/13618/270152/16803/20310/50930/22329/56221/20305/20296/20306/12768/13614/20210/12927/14745/20563/56744/171095	25
GO:0050900	BP	GO:0050900	leukocyte migration	25/217	326/23239	6.58742e-16	1.05168e-12	7.61713e-13	102103/21825/63873/16176/13860/109700/13618/270152/16803/20310/19218/50930/22329/56221/20305/20296/11542/20306/19152/12768/13614/84094/20563/56744/171095	25
GO:0097529	BP	GO:0097529	myeloid leukocyte migration	20/217	198/23239	3.19039e-15	3.39563e-12	2.4594e-12	102103/21825/63873/16176/109700/13618/270152/16803/20310/19218/56221/20305/20296/20306/19152/12768/13614/20563/56744/171095	20
GO:0097530	BP	GO:0097530	granulocyte migration	17/217	145/23239	3.39878e-14	2.71308e-11	1.96503e-11	21825/63873/16176/109700/270152/16803/20310/19218/56221/20305/20296/20306/19152/13614/20563/56744/171095	17
GO:0030595	BP	GO:0030595	leukocyte chemotaxis	19/217	210/23239	1.20787e-13	7.71346e-11	5.58671e-11	102103/21825/63873/16176/109700/13618/270152/16803/20310/50930/56221/20305/20296/20306/12768/13614/20563/56744/171095	19
GO:0071621	BP	GO:0071621	granulocyte chemotaxis	15/217	123/23239	6.34273e-13	3.37539e-10	2.44473e-10	21825/63873/16176/109700/270152/16803/20310/56221/20305/20296/20306/13614/20563/56744/171095	15
GO:1990266	BP	GO:1990266	neutrophil migration	14/217	118/23239	5.57846e-12	2.54457e-09	1.84299e-09	16176/109700/270152/16803/20310/19218/56221/20305/20296/20306/19152/13614/20563/56744	14
GO:0030593	BP	GO:0030593	neutrophil chemotaxis	12/217	100/23239	1.65396e-10	6.60138e-08	4.78126e-08	16176/109700/270152/16803/20310/56221/20305/20296/20306/13614/20563/56744	12
GO:1901342	BP	GO:1901342	regulation of vasculature development	19/217	332/23239	3.67347e-10	1.30327e-07	9.43931e-08	15251/21825/18128/192187/14388/16176/76905/56221/20296/18576/12562/19225/11535/11601/13636/65255/78560/69219/56744	19
GO:0045765	BP	GO:0045765	regulation of angiogenesis	18/217	300/23239	5.10137e-10	1.62887e-07	1.17976e-07	15251/21825/18128/192187/14388/16176/76905/56221/20296/18576/12562/19225/11535/11601/13636/78560/69219/56744	18
GO:0050727	BP	GO:0050727	regulation of inflammatory response	18/217	318/23239	1.29485e-09	3.68372e-07	2.66805e-07	15937/12702/63873/16176/13618/16178/16803/17394/19218/245126/56221/14130/11542/12562/19225/12628/20563/171095	18
GO:0050920	BP	GO:0050920	regulation of chemotaxis	15/217	210/23239	1.38442e-09	3.68372e-07	2.66805e-07	102103/21825/18128/63873/16176/16803/20562/50930/20296/12768/13614/11601/14745/78560/20563	15
GO:0032103	BP	GO:0032103	positive regulation of response to external stimulus	17/217	292/23239	2.47942e-09	6.08984e-07	4.41076e-07	21825/63873/16176/16803/17394/19218/50930/245126/56221/20296/11542/19225/12768/13614/14745/20563/171095	17
GO:0002685	BP	GO:0002685	regulation of leukocyte migration	14/217	188/23239	2.8998e-09	6.61363e-07	4.79013e-07	102103/21825/63873/16176/16803/19218/50930/56221/20296/11542/12768/13614/84094/20563	14
GO:0002687	BP	GO:0002687	positive regulation of leukocyte migration	12/217	138/23239	7.02779e-09	1.49598e-06	1.08351e-06	21825/63873/16176/16803/19218/50930/56221/20296/11542/12768/13614/84094	12
GO:0072593	BP	GO:0072593	reactive oxygen species metabolic process	16/217	279/23239	9.18943e-09	1.83387e-06	1.32824e-06	15251/21825/15937/53791/16176/12176/74747/17394/11847/19288/19225/16007/13614/27273/69675/69219	16
GO:0019932	BP	GO:0019932	second-messenger-mediated signaling	19/217	425/23239	2.1034e-08	3.95069e-06	2.86141e-06	21825/19217/13618/211323/11622/19218/243725/22329/18576/52614/11542/70261/12768/13614/11535/16336/14745/14200/56744	19
GO:0003018	BP	GO:0003018	vascular process in circulatory system	13/217	192/23239	3.36754e-08	5.97365e-06	4.3266e-06	15251/63873/109700/13618/12494/11622/19218/30878/19225/13614/11535/20563/69219	13
GO:0071674	BP	GO:0071674	mononuclear cell migration	9/217	78/23239	4.77199e-08	7.73546e-06	5.60265e-06	21825/63873/270152/56221/20305/20296/20306/12768/20563	9
GO:1904018	BP	GO:1904018	positive regulation of vasculature development	13/217	198/23239	4.84526e-08	7.73546e-06	5.60265e-06	15251/21825/18128/14388/16176/76905/56221/12562/19225/11535/11601/65255/69219	13
GO:0002688	BP	GO:0002688	regulation of leukocyte chemotaxis	10/217	110/23239	8.51734e-08	1.29504e-05	9.37975e-06	102103/21825/63873/16176/16803/50930/20296/12768/13614/20563	10
GO:0019221	BP	GO:0019221	cytokine-mediated signaling pathway	16/217	330/23239	9.50964e-08	1.33925e-05	9.69992e-06	14388/16176/16880/16178/20310/68713/20849/56221/20305/20296/20306/12768/84094/213002/20563/56744	16
GO:0006953	BP	GO:0006953	acute-phase response	7/217	41/23239	9.64694e-08	1.33925e-05	9.69992e-06	93671/16176/13618/16803/19218/19225/20210	7
GO:0070098	BP	GO:0070098	chemokine-mediated signaling pathway	8/217	62/23239	1.11391e-07	1.48197e-05	1.07336e-05	20310/56221/20305/20296/20306/12768/20563/56744	8
GO:0031650	BP	GO:0031650	regulation of heat generation	5/217	15/23239	1.8866e-07	2.40956e-05	1.7452e-05	16176/13618/19218/30878/19225	5
GO:1990868	BP	GO:1990868	response to chemokine	8/217	70/23239	2.91737e-07	3.45006e-05	2.49882e-05	20310/56221/20305/20296/20306/12768/20563/56744	8
GO:1990869	BP	GO:1990869	cellular response to chemokine	8/217	70/23239	2.91737e-07	3.45006e-05	2.49882e-05	20310/56221/20305/20296/20306/12768/20563/56744	8
GO:0050729	BP	GO:0050729	positive regulation of inflammatory response	10/217	126/23239	3.07342e-07	3.5048e-05	2.53846e-05	63873/16176/16803/17394/19218/245126/56221/11542/19225/171095	10
GO:0071622	BP	GO:0071622	regulation of granulocyte chemotaxis	7/217	49/23239	3.45986e-07	3.80942e-05	2.7591e-05	21825/63873/16176/16803/20296/13614/20563	7
GO:0042310	BP	GO:0042310	vasoconstriction	9/217	99/23239	3.82428e-07	4.07031e-05	2.94805e-05	15251/13618/12494/11622/19218/30878/19225/13614/11535	9
GO:0019229	BP	GO:0019229	regulation of vasoconstriction	8/217	75/23239	5.0094e-07	5.15968e-05	3.73706e-05	15251/12494/11622/19218/30878/19225/13614/11535	8
GO:0050921	BP	GO:0050921	positive regulation of chemotaxis	10/217	136/23239	6.25338e-07	6.12057e-05	4.43302e-05	21825/63873/16176/16803/50930/20296/12768/13614/14745/20563	10
GO:0097756	BP	GO:0097756	negative regulation of blood vessel diameter	9/217	105/23239	6.32568e-07	6.12057e-05	4.43302e-05	15251/13618/12494/11622/19218/30878/19225/13614/11535	9
GO:0045123	BP	GO:0045123	cellular extravasation	7/217	57/23239	9.99605e-07	9.38746e-05	6.79917e-05	109700/270152/19218/22329/20296/19152/84094	7
GO:0045766	BP	GO:0045766	positive regulation of angiogenesis	11/217	180/23239	1.0846e-06	9.89464e-05	7.16651e-05	15251/21825/14388/16176/76905/56221/12562/19225/11535/11601/69219	11
GO:0002690	BP	GO:0002690	positive regulation of leukocyte chemotaxis	8/217	85/23239	1.31919e-06	0.000117005	8.47447e-05	21825/63873/16176/16803/50930/20296/12768/13614	8
GO:0031620	BP	GO:0031620	regulation of fever generation	4/217	10/23239	1.48614e-06	0.00012825	9.28891e-05	16176/13618/19218/19225	4
GO:0031649	BP	GO:0031649	heat generation	5/217	22/23239	1.56853e-06	0.000131797	9.54585e-05	16176/13618/19218/30878/19225	5
GO:0002526	BP	GO:0002526	acute inflammatory response	9/217	118/23239	1.69504e-06	0.000138776	0.000100513	93671/16176/13618/16803/19218/14130/19225/12628/20210	9
GO:0008015	BP	GO:0008015	blood circulation	17/217	466/23239	2.01274e-06	0.00015895	0.000115125	15251/15937/63873/19217/109700/13618/12494/11622/19218/30878/19225/13614/11535/21924/20563/69219/16523	17
GO:2000377	BP	GO:2000377	regulation of reactive oxygen species metabolic process	11/217	192/23239	2.04101e-06	0.00015895	0.000115125	15251/21825/15937/53791/16176/12176/17394/11847/19288/19225/69219	11
GO:0035296	BP	GO:0035296	regulation of tube diameter	10/217	156/23239	2.19242e-06	0.000160181	0.000116016	15251/109700/13618/12494/11622/19218/30878/19225/13614/11535	10
GO:0097746	BP	GO:0097746	regulation of blood vessel diameter	10/217	156/23239	2.19242e-06	0.000160181	0.000116016	15251/109700/13618/12494/11622/19218/30878/19225/13614/11535	10
GO:0031589	BP	GO:0031589	cell-substrate adhesion	14/217	322/23239	2.23144e-06	0.000160181	0.000116016	21825/18128/109700/22329/13612/16007/11601/18073/18074/13636/14115/12927/208177/16777	14
GO:0043542	BP	GO:0043542	endothelial cell migration	11/217	194/23239	2.25748e-06	0.000160181	0.000116016	15251/21825/18128/19225/11601/13636/12927/18710/78560/20563/94352	11
GO:0010631	BP	GO:0010631	epithelial cell migration	13/217	278/23239	2.33514e-06	0.000162089	0.000117398	15251/21825/18128/19225/11601/13636/16336/12927/14178/18710/78560/20563/94352	13
GO:0090132	BP	GO:0090132	epithelium migration	13/217	280/23239	2.52689e-06	0.000171667	0.000124335	15251/21825/18128/19225/11601/13636/16336/12927/14178/18710/78560/20563/94352	13
GO:0003013	BP	GO:0003013	circulatory system process	17/217	475/23239	2.60268e-06	0.000173133	0.000125397	15251/15937/63873/19217/109700/13618/12494/11622/19218/30878/19225/13614/11535/21924/20563/69219/16523	17
GO:0090130	BP	GO:0090130	tissue migration	13/217	282/23239	2.73249e-06	0.000178058	0.000128964	15251/21825/18128/19225/11601/13636/16336/12927/14178/18710/78560/20563/94352	13
GO:0043062	BP	GO:0043062	extracellular structure organization	13/217	292/23239	4e-06	0.000254031	0.00018399	18128/21810/78892/19288/16007/18073/16891/14115/12826/208177/12818/69675/94352	13
GO:0030198	BP	GO:0030198	extracellular matrix organization	12/217	248/23239	4.05749e-06	0.000254031	0.00018399	18128/21810/78892/19288/16007/18073/14115/12826/208177/12818/69675/94352	12
GO:0050880	BP	GO:0050880	regulation of blood vessel size	10/217	168/23239	4.26506e-06	0.000261891	0.000189683	15251/109700/13618/12494/11622/19218/30878/19225/13614/11535	10
GO:0019935	BP	GO:0019935	cyclic-nucleotide-mediated signaling	11/217	208/23239	4.42277e-06	0.000265893	0.000192582	21825/19217/13618/11622/19218/18576/52614/11535/16336/14745/56744	11
GO:0035150	BP	GO:0035150	regulation of tube size	10/217	169/23239	4.49679e-06	0.000265893	0.000192582	15251/109700/13618/12494/11622/19218/30878/19225/13614/11535	10
GO:0045429	BP	GO:0045429	positive regulation of nitric oxide biosynthetic process	6/217	47/23239	4.82582e-06	0.000267869	0.000194012	53791/16176/17394/19288/19225/69219	6
GO:1904407	BP	GO:1904407	positive regulation of nitric oxide metabolic process	6/217	47/23239	4.82582e-06	0.000267869	0.000194012	53791/16176/17394/19288/19225/69219	6
GO:0001660	BP	GO:0001660	fever generation	4/217	13/23239	4.94966e-06	0.000267869	0.000194012	16176/13618/19218/19225	4
GO:0031652	BP	GO:0031652	positive regulation of heat generation	4/217	13/23239	4.94966e-06	0.000267869	0.000194012	16176/19218/30878/19225	4
GO:0045906	BP	GO:0045906	negative regulation of vasoconstriction	4/217	13/23239	4.94966e-06	0.000267869	0.000194012	15251/11622/30878/11535	4
GO:0010632	BP	GO:0010632	regulation of epithelial cell migration	11/217	221/23239	7.87864e-06	0.000419275	0.000303673	15251/21825/18128/19225/11601/13636/16336/12927/14178/78560/20563	11
GO:0032102	BP	GO:0032102	negative regulation of response to external stimulus	13/217	319/23239	1.03683e-05	0.00053881	0.00039025	21825/15937/18128/12702/16178/20562/19218/11847/14130/12562/11601/208177/20563	13
GO:0048871	BP	GO:0048871	multicellular organismal homeostasis	16/217	473/23239	1.04623e-05	0.00053881	0.00039025	18128/14194/63873/16176/216850/13618/12494/19218/30878/19225/260305/22041/224792/14178/12818/27273	16
GO:0002040	BP	GO:0002040	sprouting angiogenesis	8/217	114/23239	1.19698e-05	0.000588926	0.000426548	21825/18128/19225/71690/18710/78560/20563/94352	8
GO:0043534	BP	GO:0043534	blood vessel endothelial cell migration	8/217	114/23239	1.19698e-05	0.000588926	0.000426548	15251/21825/18128/19225/11601/13636/18710/20563	8
GO:0007162	BP	GO:0007162	negative regulation of cell adhesion	12/217	276/23239	1.19888e-05	0.000588926	0.000426548	21825/18128/63873/19218/11847/245126/18576/11601/12927/208177/71228/16777	12
GO:0002548	BP	GO:0002548	monocyte chemotaxis	6/217	55/23239	1.22438e-05	0.00059234	0.000429021	56221/20305/20296/20306/12768/20563	6
GO:0010594	BP	GO:0010594	regulation of endothelial cell migration	9/217	153/23239	1.42537e-05	0.000679285	0.000491994	15251/21825/18128/19225/11601/13636/12927/78560/20563	9
GO:1903524	BP	GO:1903524	positive regulation of blood circulation	7/217	86/23239	1.61593e-05	0.000758773	0.000549566	19217/12494/19218/30878/19225/13614/11535	7
GO:1903428	BP	GO:1903428	positive regulation of reactive oxygen species biosynthetic process	6/217	59/23239	1.84482e-05	0.000853699	0.000618318	53791/16176/17394/19288/19225/69219	6
GO:0050764	BP	GO:0050764	regulation of phagocytosis	7/217	89/23239	2.02376e-05	0.000923124	0.000668602	16176/16803/20296/14130/19288/19152/72836	7
GO:0002673	BP	GO:0002673	regulation of acute inflammatory response	6/217	62/23239	2.45909e-05	0.0011059	0.000800982	16176/13618/19218/14130/19225/12628	6
GO:0001667	BP	GO:0001667	ameboidal-type cell migration	14/217	403/23239	2.82135e-05	0.00125119	0.000906214	15251/21825/18128/13618/19225/11601/13636/16336/12927/14178/18710/78560/20563/94352	14
GO:0042063	BP	GO:0042063	gliogenesis	12/217	302/23239	2.91894e-05	0.00127674	0.000924718	18128/16176/16513/211323/13003/20296/494504/22041/76441/19153/16777/18028	12
GO:0048245	BP	GO:0048245	eosinophil chemotaxis	4/217	20/23239	3.1861e-05	0.00137476	0.000995713	56221/20305/20296/20306	4
GO:1903426	BP	GO:1903426	regulation of reactive oxygen species biosynthetic process	7/217	96/23239	3.31306e-05	0.00141048	0.00102158	53791/16176/17394/11847/19288/19225/69219	7
GO:1902622	BP	GO:1902622	regulation of neutrophil migration	5/217	40/23239	3.4184e-05	0.00143618	0.0010402	16176/16803/19218/13614/20563	5
GO:0045428	BP	GO:0045428	regulation of nitric oxide biosynthetic process	6/217	66/23239	3.52351e-05	0.00146111	0.00105826	53791/16176/17394/19288/19225/69219	6
GO:0048246	BP	GO:0048246	macrophage chemotaxis	5/217	41/23239	3.86377e-05	0.00158167	0.00114557	102103/21825/63873/13618/20296	5
GO:0019933	BP	GO:0019933	cAMP-mediated signaling	9/217	177/23239	4.50998e-05	0.00182283	0.00132024	19217/11622/19218/18576/52614/11535/16336/14745/56744	9
GO:0060485	BP	GO:0060485	mesenchyme development	11/217	269/23239	4.85493e-05	0.00193772	0.00140346	15251/21825/18128/16176/13618/13614/13636/208177/71228/94352/21676	11
GO:0097755	BP	GO:0097755	positive regulation of blood vessel diameter	6/217	71/23239	5.34295e-05	0.00210618	0.00152546	15251/109700/13618/11622/30878/11535	6
GO:0010721	BP	GO:0010721	negative regulation of cell development	13/217	375/23239	5.58033e-05	0.00217293	0.00157381	18128/63873/16176/13618/12494/211323/20562/19218/76441/13636/12927/14745/20563	13
GO:2000379	BP	GO:2000379	positive regulation of reactive oxygen species metabolic process	7/217	105/23239	5.89405e-05	0.00226743	0.00164226	21825/53791/16176/17394/19288/19225/69219	7
GO:0050768	BP	GO:0050768	negative regulation of neurogenesis	12/217	327/23239	6.29284e-05	0.00239203	0.0017325	18128/63873/16176/13618/12494/211323/20562/19218/76441/13636/14745/20563	12
GO:0006809	BP	GO:0006809	nitric oxide biosynthetic process	6/217	74/23239	6.75226e-05	0.0024678	0.00178738	53791/16176/17394/19288/19225/69219	6
GO:0071347	BP	GO:0071347	cellular response to interleukin-1	6/217	74/23239	6.75226e-05	0.0024678	0.00178738	16178/56221/20305/20296/20306/20210	6
GO:0072677	BP	GO:0072677	eosinophil migration	4/217	24/23239	6.78595e-05	0.0024678	0.00178738	56221/20305/20296/20306	4
GO:0001701	BP	GO:0001701	in utero embryonic development	15/217	494/23239	6.80132e-05	0.0024678	0.00178738	15251/17158/18128/12702/14388/22329/21872/16007/16450/13614/17112/11535/16336/20563/11642	15
GO:0002791	BP	GO:0002791	regulation of peptide secretion	15/217	498/23239	7.44168e-05	0.00266981	0.00193369	56620/15251/18641/63873/53791/16176/16178/12494/17394/19218/11847/30878/18576/75454/171095	15
GO:1905517	BP	GO:1905517	macrophage migration	5/217	47/23239	7.55724e-05	0.00268114	0.0019419	102103/21825/63873/13618/20296	5
GO:0016525	BP	GO:0016525	negative regulation of angiogenesis	7/217	110/23239	7.92282e-05	0.00277995	0.00201347	21825/18128/192187/20296/18576/11601/56744	7
GO:0035809	BP	GO:0035809	regulation of urine volume	4/217	25/23239	8.0196e-05	0.00278332	0.00201591	13618/19218/13614/11535	4
GO:0071675	BP	GO:0071675	regulation of mononuclear cell migration	5/217	48/23239	8.37235e-05	0.00283791	0.00205544	21825/63873/20296/12768/20563	5
GO:0050878	BP	GO:0050878	regulation of body fluid levels	12/217	337/23239	8.37898e-05	0.00283791	0.00205544	74145/15251/21825/63873/13618/19218/30878/11542/53883/13614/11535/56744	12
GO:0046209	BP	GO:0046209	nitric oxide metabolic process	6/217	77/23239	8.4435e-05	0.00283791	0.00205544	53791/16176/17394/19288/19225/69219	6
GO:0001763	BP	GO:0001763	morphogenesis of a branching structure	10/217	239/23239	8.86259e-05	0.0029228	0.00211693	18128/12702/16176/11622/13614/11535/12826/71228/14178/20563	10
GO:1903409	BP	GO:1903409	reactive oxygen species biosynthetic process	7/217	112/23239	8.87916e-05	0.0029228	0.00211693	53791/16176/17394/11847/19288/19225/69219	7
GO:0040009	BP	GO:0040009	regulation of growth rate	3/217	10/23239	9.18105e-05	0.00299134	0.00216657	18128/11622/214523	3
GO:2000181	BP	GO:2000181	negative regulation of blood vessel morphogenesis	7/217	113/23239	9.39143e-05	0.00300417	0.00217586	21825/18128/192187/20296/18576/11601/56744	7
GO:0070233	BP	GO:0070233	negative regulation of T cell apoptotic process	4/217	26/23239	9.4086e-05	0.00300417	0.00217586	15251/14605/11847/13636	4
GO:0002683	BP	GO:0002683	negative regulation of immune system process	14/217	454/23239	0.000101216	0.00319983	0.00231758	21825/14605/18128/11847/245126/229323/14130/12768/102640920/224792/71228/20563/75454/56744	14
GO:0060713	BP	GO:0060713	labyrinthine layer morphogenesis	4/217	27/23239	0.000109644	0.00343228	0.00248594	12702/22329/16007/11535	4
GO:0050708	BP	GO:0050708	regulation of protein secretion	14/217	460/23239	0.000116133	0.00360012	0.0026075	56620/15251/18641/63873/53791/16176/16178/12494/17394/19218/11847/18576/75454/171095	14
GO:0051961	BP	GO:0051961	negative regulation of nervous system development	12/217	350/23239	0.00011962	0.00364821	0.00264233	18128/63873/16176/13618/12494/211323/20562/19218/76441/13636/14745/20563	12
GO:2001057	BP	GO:2001057	reactive nitrogen species metabolic process	6/217	82/23239	0.000119969	0.00364821	0.00264233	53791/16176/17394/19288/19225/69219	6
GO:0042268	BP	GO:0042268	regulation of cytolysis	3/217	11/23239	0.00012537	0.00377648	0.00273524	16803/12628/56744	3
GO:0046879	BP	GO:0046879	hormone secretion	12/217	353/23239	0.000129542	0.00386568	0.00279984	15251/18641/63873/16176/12494/19218/30878/18576/11542/13614/11535/75454	12
GO:0048247	BP	GO:0048247	lymphocyte chemotaxis	5/217	53/23239	0.000135104	0.00399433	0.00289302	50930/56221/20305/20296/20306	5
GO:0001666	BP	GO:0001666	response to hypoxia	9/217	205/23239	0.000139065	0.00403669	0.0029237	15251/18128/14284/12176/74747/12494/13614/69219/94352	9
GO:0010810	BP	GO:0010810	regulation of cell-substrate adhesion	9/217	205/23239	0.000139065	0.00403669	0.0029237	21825/18128/13612/16007/11601/18073/14115/12927/208177	9
GO:0043114	BP	GO:0043114	regulation of vascular permeability	4/217	29/23239	0.00014623	0.00420642	0.00304664	63873/11535/20563/69219	4
GO:0007585	BP	GO:0007585	respiratory gaseous exchange	5/217	54/23239	0.000147769	0.00421273	0.0030512	17158/30878/16450/13614/21924	5
GO:0045665	BP	GO:0045665	negative regulation of neuron differentiation	10/217	255/23239	0.000150755	0.00425983	0.00308531	18128/63873/16176/13618/12494/20562/19218/13636/14745/20563	10
GO:0019722	BP	GO:0019722	calcium-mediated signaling	9/217	209/23239	0.000160824	0.00438379	0.0031751	13618/211323/243725/22329/11542/70261/12768/13614/14200	9
GO:0002042	BP	GO:0002042	cell migration involved in sprouting angiogenesis	5/217	55/23239	0.000161321	0.00438379	0.0031751	21825/18128/19225/18710/20563	5
GO:0050922	BP	GO:0050922	negative regulation of chemotaxis	5/217	55/23239	0.000161321	0.00438379	0.0031751	21825/18128/20562/11601/20563	5
GO:0009914	BP	GO:0009914	hormone transport	12/217	362/23239	0.000163657	0.00438379	0.0031751	15251/18641/63873/16176/12494/19218/30878/18576/11542/13614/11535/75454	12
GO:0051271	BP	GO:0051271	negative regulation of cellular component movement	11/217	309/23239	0.000165796	0.00438379	0.0031751	21825/18128/211323/20562/11542/11601/74144/19273/208177/71228/20563	11
GO:1901550	BP	GO:1901550	regulation of endothelial cell development	3/217	12/23239	0.00016601	0.00438379	0.0031751	16176/12562/12741	3
GO:1903140	BP	GO:1903140	regulation of establishment of endothelial barrier	3/217	12/23239	0.00016601	0.00438379	0.0031751	16176/12562/12741	3
GO:0010758	BP	GO:0010758	regulation of macrophage chemotaxis	4/217	30/23239	0.000167498	0.00438379	0.0031751	102103/21825/63873/20296	4
GO:0090022	BP	GO:0090022	regulation of neutrophil chemotaxis	4/217	30/23239	0.000167498	0.00438379	0.0031751	16176/16803/13614/20563	4
GO:1901343	BP	GO:1901343	negative regulation of vasculature development	7/217	125/23239	0.000176472	0.00458109	0.003318	21825/18128/192187/20296/18576/11601/56744	7
GO:0030336	BP	GO:0030336	negative regulation of cell migration	10/217	261/23239	0.000182013	0.00468683	0.00339458	21825/18128/211323/11542/11601/74144/19273/208177/71228/20563	10
GO:0048762	BP	GO:0048762	mesenchymal cell differentiation	9/217	213/23239	0.000185351	0.00473462	0.0034292	15251/18128/16176/13618/13614/13636/208177/71228/94352	9
GO:0070555	BP	GO:0070555	response to interleukin-1	6/217	89/23239	0.000188607	0.00477953	0.00346173	16178/56221/20305/20296/20306/20210	6
GO:0010574	BP	GO:0010574	regulation of vascular endothelial growth factor production	4/217	31/23239	0.000190913	0.00479988	0.00347646	15251/16176/20296/19225	4
GO:0001819	BP	GO:0001819	positive regulation of cytokine production	13/217	425/23239	0.000193742	0.00483296	0.00350043	56620/15251/21825/63873/53791/16176/16803/17394/245126/20296/19225/56744/171095	13
GO:0043535	BP	GO:0043535	regulation of blood vessel endothelial cell migration	6/217	90/23239	0.000200523	0.00494316	0.00358024	15251/21825/18128/19225/11601/13636	6
GO:0007204	BP	GO:0007204	positive regulation of cytosolic calcium ion concentration	11/217	316/23239	0.000201256	0.00494316	0.00358024	63873/16176/19217/13618/12494/20310/19218/12768/13614/11535/14745	11
GO:0035810	BP	GO:0035810	positive regulation of urine volume	3/217	13/23239	0.000214328	0.00512294	0.00371045	13618/19218/13614	3
GO:0043116	BP	GO:0043116	negative regulation of vascular permeability	3/217	13/23239	0.000214328	0.00512294	0.00371045	11535/20563/69219	3
GO:0002237	BP	GO:0002237	response to molecule of bacterial origin	12/217	373/23239	0.000215544	0.00512294	0.00371045	16176/19217/13618/16803/20310/19218/20296/14130/19225/11535/16523/56744	12
GO:0060669	BP	GO:0060669	embryonic placenta morphogenesis	4/217	32/23239	0.000216598	0.00512294	0.00371045	12702/22329/16007/11535	4
GO:1902624	BP	GO:1902624	positive regulation of neutrophil migration	4/217	32/23239	0.000216598	0.00512294	0.00371045	16176/16803/19218/13614	4
GO:0030072	BP	GO:0030072	peptide hormone secretion	10/217	267/23239	0.000218555	0.00513123	0.00371645	15251/18641/63873/16176/12494/19218/30878/18576/13614/75454	10
GO:0001837	BP	GO:0001837	epithelial to mesenchymal transition	7/217	130/23239	0.000224791	0.00517425	0.00374761	15251/18128/16176/13636/208177/71228/94352	7
GO:0010812	BP	GO:0010812	negative regulation of cell-substrate adhesion	5/217	59/23239	0.000225249	0.00517425	0.00374761	21825/18128/11601/12927/208177	5
GO:0060711	BP	GO:0060711	labyrinthine layer development	5/217	59/23239	0.000225249	0.00517425	0.00374761	12702/14388/22329/16007/11535	5
GO:0061138	BP	GO:0061138	morphogenesis of a branching epithelium	9/217	220/23239	0.00023576	0.00533888	0.00386686	18128/12702/11622/13614/11535/12826/71228/14178/20563	9
GO:1903531	BP	GO:1903531	negative regulation of secretion by cell	9/217	220/23239	0.00023576	0.00533888	0.00386686	18128/18641/16176/16178/19218/11847/243725/18576/13614	9
GO:0010573	BP	GO:0010573	vascular endothelial growth factor production	4/217	33/23239	0.00024468	0.00550186	0.00398489	15251/16176/20296/19225	4
GO:0050663	BP	GO:0050663	cytokine secretion	9/217	222/23239	0.000252091	0.00562885	0.00407687	56620/18128/63873/53791/16176/16178/17394/11847/171095	9
GO:0040013	BP	GO:0040013	negative regulation of locomotion	11/217	326/23239	0.00026293	0.0058301	0.00422264	21825/18128/211323/20562/11542/11601/74144/19273/208177/71228/20563	11
GO:0001659	BP	GO:0001659	temperature homeostasis	8/217	177/23239	0.00026826	0.00587837	0.0042576	18128/14194/16176/216850/13618/19218/30878/19225	8
GO:0003007	BP	GO:0003007	heart morphogenesis	10/217	274/23239	0.000268789	0.00587837	0.0042576	15251/21825/18128/11622/16007/13636/21924/14200/20563/21676	10
GO:1905521	BP	GO:1905521	regulation of macrophage migration	4/217	34/23239	0.000275287	0.00596955	0.00432364	102103/21825/63873/20296	4
GO:2000146	BP	GO:2000146	negative regulation of cell motility	10/217	275/23239	0.000276697	0.00596955	0.00432364	21825/18128/211323/11542/11601/74144/19273/208177/71228/20563	10
GO:0001894	BP	GO:0001894	tissue homeostasis	9/217	228/23239	0.00030681	0.0065315	0.00473065	18128/14194/12494/260305/22041/224792/14178/12818/27273	9
GO:0043949	BP	GO:0043949	regulation of cAMP-mediated signaling	5/217	63/23239	0.000306835	0.0065315	0.00473065	19218/18576/16336/14745/56744	5
GO:0031532	BP	GO:0031532	actin cytoskeleton reorganization	6/217	98/23239	0.000318709	0.00673932	0.00488116	63873/14388/13860/12927/14178/75454	6
GO:0036293	BP	GO:0036293	response to decreased oxygen levels	9/217	230/23239	0.000327098	0.00687121	0.00497669	15251/18128/14284/12176/74747/12494/13614/69219/94352	9
GO:0050766	BP	GO:0050766	positive regulation of phagocytosis	5/217	64/23239	0.000330336	0.00689387	0.0049931	16176/16803/20296/14130/19288	5
GO:0072672	BP	GO:0072672	neutrophil extravasation	3/217	15/23239	0.000336303	0.00697282	0.00505029	270152/19218/19152	3
GO:0031349	BP	GO:0031349	positive regulation of defense response	11/217	336/23239	0.000339865	0.00700123	0.00507086	63873/53791/16176/16803/17394/19218/245126/56221/11542/19225/171095	11
GO:0045601	BP	GO:0045601	regulation of endothelial cell differentiation	4/217	36/23239	0.000344593	0.0070531	0.00510843	18128/16176/12562/12741	4
GO:1903522	BP	GO:1903522	regulation of blood circulation	9/217	232/23239	0.000348483	0.0070873	0.0051332	15251/19217/12494/11622/19218/30878/19225/13614/11535	9
GO:0010634	BP	GO:0010634	positive regulation of epithelial cell migration	7/217	141/23239	0.000368914	0.00745534	0.00539976	15251/21825/19225/16336/12927/14178/78560	7
GO:0045216	BP	GO:0045216	cell-cell junction organization	7/217	142/23239	0.000385016	0.00768348	0.005565	63873/54135/12562/260305/19152/12741/71228	7
GO:0046330	BP	GO:0046330	positive regulation of JNK cascade	7/217	142/23239	0.000385016	0.00768348	0.005565	63873/14388/16176/17394/14130/22041/13614	7
GO:0042136	BP	GO:0042136	neurotransmitter biosynthetic process	6/217	102/23239	0.000395317	0.00784005	0.00567841	53791/16176/17394/19288/19225/69219	6
GO:1902903	BP	GO:1902903	regulation of supramolecular fiber organization	11/217	343/23239	0.000404326	0.00796922	0.00577196	237860/63873/13860/14544/243725/56221/13614/208177/14745/20563/22153	11
GO:0002031	BP	GO:0002031	G-protein coupled receptor internalization	3/217	16/23239	0.000411067	0.00796947	0.00577214	19218/30878/11535	3
GO:0045603	BP	GO:0045603	positive regulation of endothelial cell differentiation	3/217	16/23239	0.000411067	0.00796947	0.00577214	18128/12562/12741	3
GO:0006874	BP	GO:0006874	cellular calcium ion homeostasis	13/217	460/23239	0.000413514	0.00796947	0.00577214	63873/16176/19217/12176/13618/12494/20310/19218/20296/12768/13614/11535/14745	13
GO:0046394	BP	GO:0046394	carboxylic acid biosynthetic process	11/217	344/23239	0.000414323	0.00796947	0.00577214	15251/15937/98256/18641/16176/74747/23887/19225/13614/17001/27273	11
GO:0016053	BP	GO:0016053	organic acid biosynthetic process	11/217	345/23239	0.000424525	0.00806851	0.00584387	15251/15937/98256/18641/16176/74747/23887/19225/13614/17001/27273	11
GO:0042060	BP	GO:0042060	wound healing	11/217	345/23239	0.000424525	0.00806851	0.00584387	74145/15251/21825/270152/19218/20296/16007/16336/208177/14178/56744	11
GO:0042133	BP	GO:0042133	neurotransmitter metabolic process	7/217	145/23239	0.000436723	0.00819078	0.00593243	53791/16176/17394/19288/19225/69219/214579	7
GO:0007043	BP	GO:0007043	cell-cell junction assembly	6/217	104/23239	0.000438654	0.00819078	0.00593243	63873/54135/12562/260305/12741/71228	6
GO:0045446	BP	GO:0045446	endothelial cell differentiation	6/217	104/23239	0.000438654	0.00819078	0.00593243	18128/16176/216850/12562/21872/12741	6
GO:0070371	BP	GO:0070371	ERK1 and ERK2 cascade	11/217	348/23239	0.000456407	0.00847272	0.00613664	18128/63873/16176/56221/20305/20296/20306/75607/22041/16007/12768	11
GO:2000107	BP	GO:2000107	negative regulation of leukocyte apoptotic process	5/217	69/23239	0.000468894	0.00865421	0.00626808	15251/14605/11847/14130/13636	5
GO:0006090	BP	GO:0006090	pyruvate metabolic process	6/217	106/23239	0.00048561	0.00891123	0.00645424	15251/15937/18641/74747/70266/27273	6
GO:0003206	BP	GO:0003206	cardiac chamber morphogenesis	7/217	148/23239	0.000493831	0.00899345	0.00651379	15251/18128/11622/16007/21924/14200/20563	7
GO:0003180	BP	GO:0003180	aortic valve morphogenesis	3/217	17/23239	0.000495724	0.00899345	0.00651379	18128/13636/20563	3
GO:0002532	BP	GO:0002532	production of molecular mediator involved in inflammatory response	5/217	70/23239	0.000501171	0.00904089	0.00654815	16178/16803/245126/11542/171095	5
GO:0050707	BP	GO:0050707	regulation of cytokine secretion	8/217	195/23239	0.000512453	0.00919248	0.00665794	56620/63873/53791/16176/16178/17394/11847/171095	8
GO:0046456	BP	GO:0046456	icosanoid biosynthetic process	4/217	40/23239	0.000519262	0.00921112	0.00667145	23887/19225/13614/17001	4
GO:1903523	BP	GO:1903523	negative regulation of blood circulation	4/217	40/23239	0.000519262	0.00921112	0.00667145	15251/11622/30878/11535	4
GO:0008217	BP	GO:0008217	regulation of blood pressure	8/217	196/23239	0.000530048	0.00935052	0.00677241	15937/13618/11622/30878/19225/13614/11535/69219	8
GO:0032496	BP	GO:0032496	response to lipopolysaccharide	11/217	355/23239	0.000538677	0.00945053	0.00684484	16176/19217/13618/16803/20310/19218/20296/19225/11535/16523/56744	11
GO:0051048	BP	GO:0051048	negative regulation of secretion	9/217	248/23239	0.000564723	0.00985333	0.00713659	18128/18641/16176/16178/19218/11847/243725/18576/13614	9
GO:0055074	BP	GO:0055074	calcium ion homeostasis	13/217	477/23239	0.000580778	0.0100784	0.00729959	63873/16176/19217/12176/13618/12494/20310/19218/20296/12768/13614/11535/14745	13
GO:0009611	BP	GO:0009611	response to wounding	13/217	479/23239	0.000603772	0.0104208	0.00754758	74145/15251/21825/270152/19218/214523/20296/16007/11535/16336/208177/14178/56744	13
GO:0031348	BP	GO:0031348	negative regulation of defense response	8/217	201/23239	0.00062552	0.010702	0.00775124	15937/12702/16178/11847/14130/12562/12768/20563	8
GO:0061028	BP	GO:0061028	establishment of endothelial barrier	4/217	42/23239	0.000626768	0.010702	0.00775124	16176/12562/21872/12741	4
GO:0001892	BP	GO:0001892	embryonic placenta development	6/217	112/23239	0.000650276	0.0110443	0.0079992	15251/12702/14388/22329/16007/11535	6
GO:0051480	BP	GO:0051480	regulation of cytosolic calcium ion concentration	11/217	364/23239	0.000662343	0.0111571	0.00808085	63873/16176/19217/13618/12494/20310/19218/12768/13614/11535/14745	11
GO:0072503	BP	GO:0072503	cellular divalent inorganic cation homeostasis	13/217	484/23239	0.00066465	0.0111571	0.00808085	63873/16176/19217/12176/13618/12494/20310/19218/20296/12768/13614/11535/14745	13
GO:0007188	BP	GO:0007188	adenylate cyclase-modulating G-protein coupled receptor signaling pathway	8/217	203/23239	0.000667397	0.0111571	0.00808085	19217/19218/52614/13614/11535/16336/14745/56744	8
GO:0070232	BP	GO:0070232	regulation of T cell apoptotic process	4/217	43/23239	0.000686038	0.0113498	0.00822048	15251/14605/11847/13636	4
GO:1902893	BP	GO:1902893	regulation of pri-miRNA transcription by RNA polymerase II	4/217	43/23239	0.000686038	0.0113498	0.00822048	15251/30878/21676/18028	4
GO:0032890	BP	GO:0032890	regulation of organic acid transport	5/217	76/23239	0.000731216	0.0120257	0.00871002	21825/98256/16176/11847/13614	5
GO:0051216	BP	GO:0051216	cartilage development	8/217	206/23239	0.000734425	0.0120257	0.00871002	15251/21825/63873/16007/13614/12818/94352/18028	8
GO:0000187	BP	GO:0000187	activation of MAPK activity	6/217	115/23239	0.000747338	0.0121747	0.00881795	21825/14388/16176/109700/22041/14745	6
GO:0045860	BP	GO:0045860	positive regulation of protein kinase activity	12/217	430/23239	0.000766143	0.0124177	0.00899394	21825/14388/16176/109700/211323/243725/22041/16007/13614/13636/14745/21676	12
GO:0003158	BP	GO:0003158	endothelium development	6/217	116/23239	0.000782061	0.0126117	0.00913444	18128/16176/216850/12562/21872/12741	6
GO:0003176	BP	GO:0003176	aortic valve development	3/217	20/23239	0.000814075	0.0129967	0.00941328	18128/13636/20563	3
GO:0010759	BP	GO:0010759	positive regulation of macrophage chemotaxis	3/217	20/23239	0.000814075	0.0129967	0.00941328	21825/63873/20296	3
GO:0045807	BP	GO:0045807	positive regulation of endocytosis	7/217	163/23239	0.00087491	0.0138984	0.0100664	16176/16803/30878/20296/14130/19288/22041	7
GO:0032970	BP	GO:0032970	regulation of actin filament-based process	11/217	378/23239	0.000901184	0.014245	0.0103174	237860/13860/19218/243725/56221/13614/21924/208177/14745/20563/75454	11
GO:0003012	BP	GO:0003012	muscle system process	11/217	380/23239	0.000940501	0.0147636	0.010693	18128/13618/12494/19218/11847/19225/13614/21924/12818/16523/21676	11
GO:0002693	BP	GO:0002693	positive regulation of cellular extravasation	3/217	21/23239	0.000943242	0.0147636	0.010693	19218/20296/84094	3
GO:0003179	BP	GO:0003179	heart valve morphogenesis	4/217	47/23239	0.000963091	0.0150007	0.0108648	18128/16007/13636/20563	4
GO:0022407	BP	GO:0022407	regulation of cell-cell adhesion	11/217	382/23239	0.000981227	0.015209	0.0110156	63873/16176/19218/11847/50930/245126/22329/20296/53883/19273/71228	11
GO:0048608	BP	GO:0048608	reproductive structure development	12/217	445/23239	0.00102932	0.0157938	0.0114391	15251/18128/12702/14388/11622/22329/19288/19225/16007/11535/16336/14178	12
GO:0043030	BP	GO:0043030	regulation of macrophage activation	4/217	48/23239	0.00104303	0.0157938	0.0114391	21825/16803/17394/224792	4
GO:0050873	BP	GO:0050873	brown fat cell differentiation	4/217	48/23239	0.00104303	0.0157938	0.0114391	63873/12176/76905/19225	4
GO:0051196	BP	GO:0051196	regulation of coenzyme metabolic process	4/217	48/23239	0.00104303	0.0157938	0.0114391	15251/15937/74747/27273	4
GO:0001890	BP	GO:0001890	placenta development	7/217	168/23239	0.00104368	0.0157938	0.0114391	15251/12702/14388/22329/19225/16007/11535	7
GO:0060249	BP	GO:0060249	anatomical structure homeostasis	11/217	386/23239	0.00106706	0.0160714	0.0116402	15251/18128/14194/12494/260305/22041/224792/72836/14178/12818/27273	11
GO:0032874	BP	GO:0032874	positive regulation of stress-activated MAPK cascade	7/217	169/23239	0.00108032	0.0161842	0.0117219	63873/14388/16176/17394/14130/22041/13614	7
GO:0046597	BP	GO:0046597	negative regulation of viral entry into host cell	3/217	22/23239	0.00108469	0.0161842	0.0117219	68713/19288/213002	3
GO:0061458	BP	GO:0061458	reproductive system development	12/217	449/23239	0.00111099	0.0164995	0.0119503	15251/18128/12702/14388/11622/22329/19288/19225/16007/11535/16336/14178	12
GO:0070304	BP	GO:0070304	positive regulation of stress-activated protein kinase signaling cascade	7/217	170/23239	0.00111795	0.0165146	0.0119612	63873/14388/16176/17394/14130/22041/13614	7
GO:0010596	BP	GO:0010596	negative regulation of endothelial cell migration	4/217	49/23239	0.00112752	0.0165146	0.0119612	21825/18128/11601/20563	4
GO:0070229	BP	GO:0070229	negative regulation of lymphocyte apoptotic process	4/217	49/23239	0.00112752	0.0165146	0.0119612	15251/14605/11847/13636	4
GO:0070372	BP	GO:0070372	regulation of ERK1 and ERK2 cascade	10/217	330/23239	0.00113271	0.0165147	0.0119613	18128/63873/16176/56221/20305/20296/20306/75607/16007/12768	10
GO:0090276	BP	GO:0090276	regulation of peptide hormone secretion	8/217	221/23239	0.00115557	0.0167715	0.0121473	15251/18641/16176/12494/19218/30878/18576/75454	8
GO:0061448	BP	GO:0061448	connective tissue development	9/217	275/23239	0.00117122	0.0169217	0.0122561	15251/21825/18128/63873/16007/13614/12818/94352/18028	9
GO:1903532	BP	GO:1903532	positive regulation of secretion by cell	12/217	453/23239	0.00119798	0.0172304	0.0124797	56620/15251/98256/63873/16176/12494/17394/30878/11542/13614/75454/171095	12
GO:0050670	BP	GO:0050670	regulation of lymphocyte proliferation	8/217	223/23239	0.0012239	0.0175029	0.012677	16176/12494/11622/11847/245126/22329/14130/71228	8
GO:0030100	BP	GO:0030100	regulation of endocytosis	9/217	277/23239	0.00123159	0.0175029	0.012677	16176/16803/30878/20296/14130/19288/19152/22041/72836	9
GO:0070168	BP	GO:0070168	negative regulation of biomineral tissue development	3/217	23/23239	0.00123885	0.0175029	0.012677	15251/18128/12768	3
GO:1905523	BP	GO:1905523	positive regulation of macrophage migration	3/217	23/23239	0.00123885	0.0175029	0.012677	21825/63873/20296	3
GO:0010717	BP	GO:0010717	regulation of epithelial to mesenchymal transition	5/217	86/23239	0.00127855	0.0179842	0.0130256	18128/16176/13636/208177/94352	5
GO:0032944	BP	GO:0032944	regulation of mononuclear cell proliferation	8/217	225/23239	0.00129542	0.0181415	0.0131396	16176/12494/11622/11847/245126/22329/14130/71228	8
GO:0007015	BP	GO:0007015	actin filament organization	11/217	396/23239	0.00130911	0.0181958	0.0131789	237860/63873/13860/243725/56221/22041/19201/12927/208177/14745/20563	11
GO:0061614	BP	GO:0061614	pri-miRNA transcription by RNA polymerase II	4/217	51/23239	0.00131069	0.0181958	0.0131789	15251/30878/21676/18028	4
GO:0070482	BP	GO:0070482	response to oxygen levels	9/217	281/23239	0.00135988	0.0187969	0.0136143	15251/18128/14284/12176/74747/12494/13614/69219/94352	9
GO:0003181	BP	GO:0003181	atrioventricular valve morphogenesis	3/217	24/23239	0.00140613	0.0190878	0.0138249	18128/16007/13636	3
GO:0010575	BP	GO:0010575	positive regulation of vascular endothelial growth factor production	3/217	24/23239	0.00140613	0.0190878	0.0138249	15251/16176/19225	3
GO:0090023	BP	GO:0090023	positive regulation of neutrophil chemotaxis	3/217	24/23239	0.00140613	0.0190878	0.0138249	16176/16803/13614	3
GO:1901570	BP	GO:1901570	fatty acid derivative biosynthetic process	4/217	52/23239	0.00140964	0.0190878	0.0138249	23887/19225/13614/17001	4
GO:0032760	BP	GO:0032760	positive regulation of tumor necrosis factor production	5/217	88/23239	0.00141679	0.0190878	0.0138249	21825/16803/17394/20296/56744	5
GO:0060998	BP	GO:0060998	regulation of dendritic spine development	5/217	88/23239	0.00141679	0.0190878	0.0138249	211323/243725/13636/71228/14745	5
GO:1903557	BP	GO:1903557	positive regulation of tumor necrosis factor superfamily cytokine production	5/217	89/23239	0.00148989	0.0199884	0.0144772	21825/16803/17394/20296/56744	5
GO:0050796	BP	GO:0050796	regulation of insulin secretion	7/217	179/23239	0.00150499	0.0201064	0.0145627	15251/18641/16176/12494/19218/18576/75454	7
GO:0051930	BP	GO:0051930	regulation of sensory perception of pain	4/217	53/23239	0.00151368	0.0201383	0.0145858	16513/13618/56318/13614	4
GO:0090257	BP	GO:0090257	regulation of muscle system process	8/217	231/23239	0.00153013	0.0202726	0.0146831	18128/19218/11847/19225/13614/21924/12818/21676	8
GO:0033674	BP	GO:0033674	positive regulation of kinase activity	12/217	467/23239	0.00154818	0.0204158	0.0147868	21825/14388/16176/109700/211323/243725/22041/16007/13614/13636/14745/21676	12
GO:0035051	BP	GO:0035051	cardiocyte differentiation	7/217	180/23239	0.00155372	0.0204158	0.0147868	18128/216850/211323/22329/13614/14200/12818	7
GO:0032755	BP	GO:0032755	positive regulation of interleukin-6 production	5/217	90/23239	0.00156574	0.0204894	0.0148401	63873/16176/16803/17394/171095	5
GO:0007187	BP	GO:0007187	G-protein coupled receptor signaling pathway, coupled to cyclic nucleotide second messenger	8/217	232/23239	0.00157233	0.0204916	0.0148417	19217/19218/52614/13614/11535/16336/14745/56744	8
GO:0014821	BP	GO:0014821	phasic smooth muscle contraction	3/217	25/23239	0.00158694	0.0205146	0.0148584	13618/19218/13614	3
GO:0014829	BP	GO:0014829	vascular smooth muscle contraction	3/217	25/23239	0.00158694	0.0205146	0.0148584	13618/12494/13614	3
GO:0048016	BP	GO:0048016	inositol phosphate-mediated signaling	4/217	54/23239	0.00162295	0.0208116	0.0150735	211323/70261/13614/14200	4
GO:0051931	BP	GO:0051931	regulation of sensory perception	4/217	54/23239	0.00162295	0.0208116	0.0150735	16513/13618/56318/13614	4
GO:0034341	BP	GO:0034341	response to interferon-gamma	6/217	134/23239	0.00164755	0.0210426	0.0152407	68713/56221/20305/20296/20306/213002	6
GO:0070663	BP	GO:0070663	regulation of leukocyte proliferation	8/217	234/23239	0.0016595	0.0211107	0.0152901	16176/12494/11622/11847/245126/22329/14130/71228	8
GO:0050678	BP	GO:0050678	regulation of epithelial cell proliferation	10/217	349/23239	0.0017156	0.0217378	0.0157443	21825/18128/13618/270152/76905/30878/56221/20296/14178/18028	10
GO:0008347	BP	GO:0008347	glial cell migration	4/217	55/23239	0.00173759	0.0219294	0.015883	13003/20296/494504/16777	4
GO:0002029	BP	GO:0002029	desensitization of G-protein coupled receptor protein signaling pathway	3/217	26/23239	0.00178166	0.0219647	0.0159086	19218/30878/11535	3
GO:0022401	BP	GO:0022401	negative adaptation of signaling pathway	3/217	26/23239	0.00178166	0.0219647	0.0159086	19218/30878/11535	3
GO:0043457	BP	GO:0043457	regulation of cellular respiration	3/217	26/23239	0.00178166	0.0219647	0.0159086	15251/63873/12176	3
GO:0071624	BP	GO:0071624	positive regulation of granulocyte chemotaxis	3/217	26/23239	0.00178166	0.0219647	0.0159086	16176/16803/13614	3
GO:0090025	BP	GO:0090025	regulation of monocyte chemotaxis	3/217	26/23239	0.00178166	0.0219647	0.0159086	20296/12768/20563	3
GO:2000778	BP	GO:2000778	positive regulation of interleukin-6 secretion	3/217	26/23239	0.00178166	0.0219647	0.0159086	63873/16176/171095	3
GO:0050673	BP	GO:0050673	epithelial cell proliferation	11/217	412/23239	0.0017891	0.0219715	0.0159136	21825/18128/13618/270152/76905/30878/56221/20296/14178/94352/18028	11
GO:0006165	BP	GO:0006165	nucleoside diphosphate phosphorylation	5/217	93/23239	0.00181033	0.0219786	0.0159187	15251/15937/18641/74747/11639	5
GO:0046888	BP	GO:0046888	negative regulation of hormone secretion	5/217	93/23239	0.00181033	0.0219786	0.0159187	18641/16176/19218/18576/13614	5
GO:0072676	BP	GO:0072676	lymphocyte migration	5/217	93/23239	0.00181033	0.0219786	0.0159187	50930/56221/20305/20296/20306	5
GO:0046883	BP	GO:0046883	regulation of hormone secretion	9/217	294/23239	0.00185301	0.0223839	0.0162122	15251/18641/16176/12494/19218/30878/18576/13614/75454	9
GO:0007588	BP	GO:0007588	excretion	4/217	56/23239	0.00185773	0.0223839	0.0162122	13618/19218/76238/13614	4
GO:1901652	BP	GO:1901652	response to peptide	10/217	353/23239	0.00186488	0.0223856	0.0162135	18128/12702/63873/16176/13618/18576/14130/12927/18710/27273	10
GO:0046328	BP	GO:0046328	regulation of JNK cascade	7/217	186/23239	0.00187253	0.0223933	0.016219	63873/14388/16176/17394/14130/22041/13614	7
GO:0046942	BP	GO:0046942	carboxylic acid transport	9/217	295/23239	0.00189619	0.0225915	0.0163626	21825/13723/80879/98256/16176/16513/11847/13614/240638	9
GO:0050728	BP	GO:0050728	negative regulation of inflammatory response	6/217	138/23239	0.00191255	0.0227017	0.0164424	15937/12702/16178/14130/12562/20563	6
GO:0015849	BP	GO:0015849	organic acid transport	9/217	296/23239	0.00194017	0.0227821	0.0165006	21825/13723/80879/98256/16176/16513/11847/13614/240638	9
GO:0003170	BP	GO:0003170	heart valve development	4/217	57/23239	0.0019835	0.0227821	0.0165006	18128/16007/13636/20563	4
GO:0072001	BP	GO:0072001	renal system development	9/217	297/23239	0.00198496	0.0227821	0.0165006	18128/13003/11622/11847/11601/18073/12826/71228/20563	9
GO:0010595	BP	GO:0010595	positive regulation of endothelial cell migration	5/217	95/23239	0.00198822	0.0227821	0.0165006	15251/21825/19225/12927/78560	5
GO:0019363	BP	GO:0019363	pyridine nucleotide biosynthetic process	5/217	95/23239	0.00198822	0.0227821	0.0165006	15251/15937/98256/18641/74747	5
GO:0043502	BP	GO:0043502	regulation of muscle adaptation	5/217	95/23239	0.00198822	0.0227821	0.0165006	18128/13614/21924/12818/21676	5
GO:0043648	BP	GO:0043648	dicarboxylic acid metabolic process	5/217	95/23239	0.00198822	0.0227821	0.0165006	14194/98256/23887/76238/214579	5
GO:0046939	BP	GO:0046939	nucleotide phosphorylation	5/217	95/23239	0.00198822	0.0227821	0.0165006	15251/15937/18641/74747/11639	5
GO:0003171	BP	GO:0003171	atrioventricular valve development	3/217	27/23239	0.00199067	0.0227821	0.0165006	18128/16007/13636	3
GO:0043951	BP	GO:0043951	negative regulation of cAMP-mediated signaling	3/217	27/23239	0.00199067	0.0227821	0.0165006	19218/18576/14745	3
GO:0050709	BP	GO:0050709	negative regulation of protein secretion	6/217	140/23239	0.00205656	0.0234521	0.0169859	18641/16176/16178/19218/11847/18576	6
GO:0032835	BP	GO:0032835	glomerulus development	4/217	58/23239	0.00211504	0.023948	0.0173451	18128/11622/11601/18073	4
GO:0070231	BP	GO:0070231	T cell apoptotic process	4/217	58/23239	0.00211504	0.023948	0.0173451	15251/14605/11847/13636	4
GO:0001935	BP	GO:0001935	endothelial cell proliferation	6/217	141/23239	0.00213157	0.0239651	0.0173575	21825/76905/30878/56221/20296/94352	6
GO:0019233	BP	GO:0019233	sensory perception of pain	6/217	141/23239	0.00213157	0.0239651	0.0173575	16513/13618/56318/19225/13614/19153	6
GO:0035690	BP	GO:0035690	cellular response to drug	10/217	360/23239	0.0021513	0.0241021	0.0174567	21825/16176/216850/12176/74747/11622/19218/20306/12927/20563	10
GO:0051222	BP	GO:0051222	positive regulation of protein transport	11/217	423/23239	0.00219588	0.0244647	0.0177193	56620/15251/63873/16176/12494/17394/20296/70261/19225/75454/171095	11
GO:0021952	BP	GO:0021952	central nervous system projection neuron axonogenesis	3/217	28/23239	0.00221431	0.0244647	0.0177193	244152/20563/18028	3
GO:0023058	BP	GO:0023058	adaptation of signaling pathway	3/217	28/23239	0.00221431	0.0244647	0.0177193	19218/30878/11535	3
GO:0043032	BP	GO:0043032	positive regulation of macrophage activation	3/217	28/23239	0.00221431	0.0244647	0.0177193	21825/16803/17394	3
GO:0046496	BP	GO:0046496	nicotinamide nucleotide metabolic process	6/217	144/23239	0.00236901	0.0256967	0.0186116	15251/15937/12409/98256/18641/74747	6
GO:0003205	BP	GO:0003205	cardiac chamber development	7/217	194/23239	0.00237398	0.0256967	0.0186116	15251/18128/11622/16007/21924/14200/20563	7
GO:0009743	BP	GO:0009743	response to carbohydrate	7/217	194/23239	0.00237398	0.0256967	0.0186116	15251/21825/18641/16176/22329/18576/75454	7
GO:0072525	BP	GO:0072525	pyridine-containing compound biosynthetic process	5/217	99/23239	0.00238183	0.0256967	0.0186116	15251/15937/98256/18641/74747	5
GO:0021537	BP	GO:0021537	telencephalon development	8/217	248/23239	0.00238215	0.0256967	0.0186116	15251/216850/244152/211323/20562/20563/16777/18028	8
GO:0034330	BP	GO:0034330	cell junction organization	8/217	248/23239	0.00238215	0.0256967	0.0186116	63873/54135/12562/260305/19152/12741/208177/71228	8
GO:0072330	BP	GO:0072330	monocarboxylic acid biosynthetic process	8/217	248/23239	0.00238215	0.0256967	0.0186116	15251/15937/98256/18641/74747/19225/13614/27273	8
GO:0060999	BP	GO:0060999	positive regulation of dendritic spine development	4/217	60/23239	0.00239595	0.0257585	0.0186564	211323/243725/71228/14745	4
GO:0070374	BP	GO:0070374	positive regulation of ERK1 and ERK2 cascade	8/217	249/23239	0.00244194	0.0258489	0.0187219	18128/63873/16176/56221/20305/20296/20306/12768	8
GO:0050679	BP	GO:0050679	positive regulation of epithelial cell proliferation	7/217	195/23239	0.00244329	0.0258489	0.0187219	18128/270152/76905/30878/56221/20296/14178	7
GO:1901605	BP	GO:1901605	alpha-amino acid metabolic process	7/217	195/23239	0.00244329	0.0258489	0.0187219	98256/112407/23887/70266/11847/69219/214579	7
GO:0002691	BP	GO:0002691	regulation of cellular extravasation	3/217	29/23239	0.00245293	0.0258489	0.0187219	19218/20296/84094	3
GO:1905314	BP	GO:1905314	semi-lunar valve development	3/217	29/23239	0.00245293	0.0258489	0.0187219	18128/13636/20563	3
GO:2000191	BP	GO:2000191	regulation of fatty acid transport	3/217	29/23239	0.00245293	0.0258489	0.0187219	21825/16176/13614	3
GO:0019362	BP	GO:0019362	pyridine nucleotide metabolic process	6/217	146/23239	0.00253802	0.0266575	0.0193076	15251/15937/12409/98256/18641/74747	6
GO:0001505	BP	GO:0001505	regulation of neurotransmitter levels	10/217	370/23239	0.00262095	0.0273997	0.0198451	98256/53791/16176/16513/17394/243725/19288/19225/69219/214579	10
GO:0032680	BP	GO:0032680	regulation of tumor necrosis factor production	6/217	147/23239	0.00262584	0.0273997	0.0198451	21825/16803/17394/11847/20296/56744	6
GO:0044062	BP	GO:0044062	regulation of excretion	3/217	30/23239	0.00270687	0.0280645	0.0203266	13618/19218/13614	3
GO:0003014	BP	GO:0003014	renal system process	5/217	102/23239	0.00271214	0.0280645	0.0203266	13618/19218/13614/11535/224792	5
GO:0003231	BP	GO:0003231	cardiac ventricle development	6/217	148/23239	0.00271592	0.0280645	0.0203266	15251/18128/11622/16007/21924/20563	6
GO:0015718	BP	GO:0015718	monocarboxylic acid transport	6/217	149/23239	0.00280831	0.0284083	0.0205756	21825/13723/80879/16176/13614/240638	6
GO:0032640	BP	GO:0032640	tumor necrosis factor production	6/217	149/23239	0.00280831	0.0284083	0.0205756	21825/16803/17394/11847/20296/56744	6
GO:1903555	BP	GO:1903555	regulation of tumor necrosis factor superfamily cytokine production	6/217	149/23239	0.00280831	0.0284083	0.0205756	21825/16803/17394/11847/20296/56744	6
GO:0007254	BP	GO:0007254	JNK cascade	7/217	200/23239	0.00281354	0.0284083	0.0205756	63873/14388/16176/17394/14130/22041/13614	7
GO:0034329	BP	GO:0034329	cell junction assembly	7/217	200/23239	0.00281354	0.0284083	0.0205756	63873/54135/12562/260305/12741/208177/71228	7
GO:0002793	BP	GO:0002793	positive regulation of peptide secretion	9/217	313/23239	0.00282102	0.0284083	0.0205756	56620/15251/63873/16176/12494/17394/30878/75454/171095	9
GO:0048872	BP	GO:0048872	homeostasis of number of cells	9/217	313/23239	0.00282102	0.0284083	0.0205756	15251/14605/18128/14194/11622/20296/14130/224792/12818	9
GO:1903825	BP	GO:1903825	organic acid transmembrane transport	5/217	103/23239	0.00282926	0.0284083	0.0205756	21825/13723/80879/16513/240638	5
GO:1905039	BP	GO:1905039	carboxylic acid transmembrane transport	5/217	103/23239	0.00282926	0.0284083	0.0205756	21825/13723/80879/16513/240638	5
GO:0030808	BP	GO:0030808	regulation of nucleotide biosynthetic process	4/217	63/23239	0.00286387	0.028576	0.0206971	15251/15937/74747/27273	4
GO:1900371	BP	GO:1900371	regulation of purine nucleotide biosynthetic process	4/217	63/23239	0.00286387	0.028576	0.0206971	15251/15937/74747/27273	4
GO:0002792	BP	GO:0002792	negative regulation of peptide secretion	6/217	150/23239	0.00290302	0.0288765	0.0209147	18641/16176/16178/19218/11847/18576	6
GO:0043537	BP	GO:0043537	negative regulation of blood vessel endothelial cell migration	3/217	31/23239	0.00297644	0.0295148	0.021377	21825/18128/11601	3
GO:0072524	BP	GO:0072524	pyridine-containing compound metabolic process	6/217	151/23239	0.00300011	0.0296574	0.0214803	15251/15937/12409/98256/18641/74747	6
GO:1904951	BP	GO:1904951	positive regulation of establishment of protein localization	11/217	441/23239	0.0030213	0.0297044	0.0215143	56620/15251/63873/16176/12494/17394/20296/70261/19225/75454/171095	11
GO:0001885	BP	GO:0001885	endothelial cell development	4/217	64/23239	0.00303277	0.0297044	0.0215143	16176/12562/21872/12741	4
GO:0051193	BP	GO:0051193	regulation of cofactor metabolic process	4/217	64/23239	0.00303277	0.0297044	0.0215143	15251/15937/74747/27273	4
GO:0071706	BP	GO:0071706	tumor necrosis factor superfamily cytokine production	6/217	152/23239	0.00309961	0.0302662	0.0219212	21825/16803/17394/11847/20296/56744	6
GO:0009064	BP	GO:0009064	glutamine family amino acid metabolic process	4/217	65/23239	0.00320835	0.0312325	0.0226211	23887/11847/69219/214579	4
GO:0060561	BP	GO:0060561	apoptotic process involved in morphogenesis	3/217	32/23239	0.00326194	0.0316576	0.022929	18128/16007/16450	3
GO:0030900	BP	GO:0030900	forebrain development	10/217	382/23239	0.00328945	0.0318279	0.0230524	15251/18128/216850/244152/211323/20562/19218/20563/16777/18028	10
GO:0043467	BP	GO:0043467	regulation of generation of precursor metabolites and energy	5/217	107/23239	0.00333454	0.0321667	0.0232977	15251/15937/63873/12176/74747	5
GO:1901224	BP	GO:1901224	positive regulation of NIK/NF-kappaB signaling	4/217	66/23239	0.00339073	0.0326103	0.023619	16176/17394/50930/13614	4
GO:0001776	BP	GO:0001776	leukocyte homeostasis	5/217	108/23239	0.00347037	0.0331763	0.024029	15251/14605/11622/20296/14130	5
GO:0006939	BP	GO:0006939	smooth muscle contraction	5/217	108/23239	0.00347037	0.0331763	0.024029	13618/12494/19218/19225/13614	5
GO:0046596	BP	GO:0046596	regulation of viral entry into host cell	3/217	33/23239	0.00356366	0.03371	0.0244155	68713/19288/213002	3
GO:0071634	BP	GO:0071634	regulation of transforming growth factor beta production	3/217	33/23239	0.00356366	0.03371	0.0244155	15251/21825/19225	3
GO:1902895	BP	GO:1902895	positive regulation of pri-miRNA transcription by RNA polymerase II	3/217	33/23239	0.00356366	0.03371	0.0244155	15251/30878/21676	3
GO:0090287	BP	GO:0090287	regulation of cellular response to growth factor stimulus	8/217	265/23239	0.00356842	0.03371	0.0244155	15251/21825/18128/76905/30878/16007/78560/20563	8
GO:0009119	BP	GO:0009119	ribonucleoside metabolic process	4/217	67/23239	0.00358004	0.03372	0.0244228	80914/56318/11639/22271	4
GO:2000106	BP	GO:2000106	regulation of leukocyte apoptotic process	5/217	109/23239	0.00361013	0.0339034	0.0245556	15251/14605/11847/14130/13636	5
GO:0014883	BP	GO:0014883	transition between fast and slow fiber	2/217	10/23239	0.00371765	0.0343077	0.0248484	21924/21676	2
GO:0035739	BP	GO:0035739	CD4-positive, alpha-beta T cell proliferation	2/217	10/23239	0.00371765	0.0343077	0.0248484	11847/245126	2
GO:0047484	BP	GO:0047484	regulation of response to osmotic stress	2/217	10/23239	0.00371765	0.0343077	0.0248484	63873/19225	2
GO:0060710	BP	GO:0060710	chorio-allantoic fusion	2/217	10/23239	0.00371765	0.0343077	0.0248484	22329/16007	2
GO:0070244	BP	GO:0070244	negative regulation of thymocyte apoptotic process	2/217	10/23239	0.00371765	0.0343077	0.0248484	15251/13636	2
GO:2000561	BP	GO:2000561	regulation of CD4-positive, alpha-beta T cell proliferation	2/217	10/23239	0.00371765	0.0343077	0.0248484	11847/245126	2
GO:0010633	BP	GO:0010633	negative regulation of epithelial cell migration	4/217	68/23239	0.00377641	0.0347495	0.0251684	21825/18128/11601/20563	4
GO:0034404	BP	GO:0034404	nucleobase-containing small molecule biosynthetic process	6/217	159/23239	0.00386657	0.0354139	0.0256497	15251/15937/80914/18641/74747/22271	6
GO:0032868	BP	GO:0032868	response to insulin	7/217	212/23239	0.00387752	0.0354139	0.0256497	12702/63873/16176/18576/12927/18710/27273	7
GO:0002675	BP	GO:0002675	positive regulation of acute inflammatory response	3/217	34/23239	0.00388189	0.0354139	0.0256497	16176/19218/19225	3
GO:0009132	BP	GO:0009132	nucleoside diphosphate metabolic process	5/217	111/23239	0.00390171	0.0354933	0.0257071	15251/15937/18641/74747/11639	5
GO:0051258	BP	GO:0051258	protein polymerization	8/217	270/23239	0.00399237	0.0362149	0.0262298	63873/13860/14544/243725/56221/19201/20563/22153	8
GO:0008286	BP	GO:0008286	insulin receptor signaling pathway	5/217	112/23239	0.00405364	0.0366665	0.0265569	12702/16176/12927/18710/27273	5
GO:0031644	BP	GO:0031644	regulation of neurological system process	6/217	161/23239	0.00410947	0.0370665	0.0268466	16513/13618/211323/56318/22041/13614	6
GO:0032956	BP	GO:0032956	regulation of actin cytoskeleton organization	9/217	332/23239	0.00415179	0.0373427	0.0270466	237860/13860/243725/56221/13614/208177/14745/20563/75454	9
GO:0022029	BP	GO:0022029	telencephalon cell migration	4/217	70/23239	0.00419078	0.0374015	0.0270892	211323/20562/20563/16777	4
GO:0043500	BP	GO:0043500	muscle adaptation	5/217	113/23239	0.00420976	0.0374015	0.0270892	18128/13614/21924/12818/21676	5
GO:1901216	BP	GO:1901216	positive regulation of neuron death	5/217	113/23239	0.00420976	0.0374015	0.0270892	98256/16176/74747/109700/14130	5
GO:0019835	BP	GO:0019835	cytolysis	3/217	35/23239	0.00421689	0.0374015	0.0270892	16803/12628/56744	3
GO:0071604	BP	GO:0071604	transforming growth factor beta production	3/217	35/23239	0.00421689	0.0374015	0.0270892	15251/21825/19225	3
GO:0006733	BP	GO:0006733	oxidoreduction coenzyme metabolic process	6/217	162/23239	0.00423507	0.0374586	0.0271306	15251/15937/12409/98256/18641/74747	6
GO:0030073	BP	GO:0030073	insulin secretion	7/217	216/23239	0.00429254	0.0378621	0.0274228	15251/18641/16176/12494/19218/18576/75454	7
GO:0071902	BP	GO:0071902	positive regulation of protein serine/threonine kinase activity	8/217	274/23239	0.00435872	0.0383399	0.0277689	21825/14388/16176/109700/22041/13614/14745/21676	8
GO:0001822	BP	GO:0001822	kidney development	8/217	275/23239	0.00445422	0.0388663	0.0281501	18128/13003/11622/11847/11601/18073/71228/20563	8
GO:0015711	BP	GO:0015711	organic anion transport	10/217	399/23239	0.00446178	0.0388663	0.0281501	21825/13723/80879/98256/16176/16513/19218/11847/13614/240638	10
GO:0045785	BP	GO:0045785	positive regulation of cell adhesion	10/217	399/23239	0.00446178	0.0388663	0.0281501	21825/16176/50930/22329/20296/13612/16007/18073/19273/14115	10
GO:0006527	BP	GO:0006527	arginine catabolic process	2/217	11/23239	0.00451594	0.0388663	0.0281501	11847/69219	2
GO:0014824	BP	GO:0014824	artery smooth muscle contraction	2/217	11/23239	0.00451594	0.0388663	0.0281501	12494/13614	2
GO:0071639	BP	GO:0071639	positive regulation of monocyte chemotactic protein-1 production	2/217	11/23239	0.00451594	0.0388663	0.0281501	63873/16176	2
GO:0071732	BP	GO:0071732	cellular response to nitric oxide	2/217	11/23239	0.00451594	0.0388663	0.0281501	21825/12927	2
GO:0097084	BP	GO:0097084	vascular smooth muscle cell development	2/217	11/23239	0.00451594	0.0388663	0.0281501	18128/11535	2
GO:1901293	BP	GO:1901293	nucleoside phosphate biosynthetic process	8/217	276/23239	0.00455133	0.0389028	0.0281766	15251/15937/80914/98256/18641/74747/11639/27273	8
GO:0043950	BP	GO:0043950	positive regulation of cAMP-mediated signaling	3/217	36/23239	0.00456892	0.0389028	0.0281766	19218/16336/56744	3
GO:0045987	BP	GO:0045987	positive regulation of smooth muscle contraction	3/217	36/23239	0.00456892	0.0389028	0.0281766	19218/19225/13614	3
GO:0050919	BP	GO:0050919	negative chemotaxis	3/217	36/23239	0.00456892	0.0389028	0.0281766	211323/20562/20563	3
GO:0019318	BP	GO:0019318	hexose metabolic process	7/217	219/23239	0.00462524	0.0391734	0.0283726	15251/17158/12409/18641/76969/27273/214579	7
GO:0043406	BP	GO:0043406	positive regulation of MAP kinase activity	7/217	219/23239	0.00462524	0.0391734	0.0283726	21825/14388/16176/109700/22041/13614/14745	7
GO:0044070	BP	GO:0044070	regulation of anion transport	5/217	116/23239	0.00470384	0.0397337	0.0287784	21825/98256/16176/11847/13614	5
GO:0001655	BP	GO:0001655	urogenital system development	9/217	340/23239	0.00484079	0.0407677	0.0295273	18128/13003/11622/11847/11601/18073/12826/71228/20563	9
GO:0010001	BP	GO:0010001	glial cell differentiation	7/217	221/23239	0.00485761	0.0407677	0.0295273	18128/16176/16513/211323/76441/19153/18028	7
GO:0021885	BP	GO:0021885	forebrain cell migration	4/217	73/23239	0.00486825	0.0407677	0.0295273	211323/20562/20563/16777	4
GO:0003073	BP	GO:0003073	regulation of systemic arterial blood pressure	5/217	117/23239	0.00487731	0.0407677	0.0295273	15937/11622/13614/11535/69219	5
GO:0072604	BP	GO:0072604	interleukin-6 secretion	3/217	37/23239	0.00493822	0.0410618	0.0297403	63873/16176/171095	3
GO:1902742	BP	GO:1902742	apoptotic process involved in development	3/217	37/23239	0.00493822	0.0410618	0.0297403	18128/16007/16450	3
GO:0006936	BP	GO:0006936	muscle contraction	8/217	280/23239	0.00495614	0.0411038	0.0297707	13618/12494/19218/11847/19225/13614/21924/16523	8
GO:0060996	BP	GO:0060996	dendritic spine development	5/217	118/23239	0.00505528	0.0418174	0.0302876	211323/243725/13636/71228/14745	5
GO:0009620	BP	GO:0009620	response to fungus	3/217	38/23239	0.00532502	0.0434274	0.0314537	56620/19288/171095	3
GO:0070884	BP	GO:0070884	regulation of calcineurin-NFAT signaling cascade	3/217	38/23239	0.00532502	0.0434274	0.0314537	211323/70261/14200	3
GO:0106056	BP	GO:0106056	regulation of calcineurin-mediated signaling	3/217	38/23239	0.00532502	0.0434274	0.0314537	211323/70261/14200	3
GO:0001973	BP	GO:0001973	adenosine receptor signaling pathway	2/217	12/23239	0.00538592	0.0434274	0.0314537	56318/11542	2
GO:0003183	BP	GO:0003183	mitral valve morphogenesis	2/217	12/23239	0.00538592	0.0434274	0.0314537	18128/13636	2
GO:0032308	BP	GO:0032308	positive regulation of prostaglandin secretion	2/217	12/23239	0.00538592	0.0434274	0.0314537	16176/13614	2
GO:0035588	BP	GO:0035588	G-protein coupled purinergic receptor signaling pathway	2/217	12/23239	0.00538592	0.0434274	0.0314537	56318/11542	2
GO:0045820	BP	GO:0045820	negative regulation of glycolytic process	2/217	12/23239	0.00538592	0.0434274	0.0314537	15937/74747	2
GO:0060502	BP	GO:0060502	epithelial cell proliferation involved in lung morphogenesis	2/217	12/23239	0.00538592	0.0434274	0.0314537	14178/18028	2
GO:0072044	BP	GO:0072044	collecting duct development	2/217	12/23239	0.00538592	0.0434274	0.0314537	18128/71228	2
GO:0051153	BP	GO:0051153	regulation of striated muscle cell differentiation	5/217	120/23239	0.00542494	0.0436319	0.0316018	18128/211323/50930/13614/12818	5
GO:0010977	BP	GO:0010977	negative regulation of neuron projection development	6/217	171/23239	0.00549662	0.0440164	0.0318803	63873/12494/20562/13636/14745/20563	6
GO:0050714	BP	GO:0050714	positive regulation of protein secretion	8/217	285/23239	0.00550033	0.0440164	0.0318803	56620/15251/63873/16176/12494/17394/75454/171095	8
GO:0042116	BP	GO:0042116	macrophage activation	4/217	76/23239	0.00561561	0.0448266	0.0324671	21825/16803/17394/224792	4
GO:0006110	BP	GO:0006110	regulation of glycolytic process	3/217	39/23239	0.00572954	0.0450601	0.0326362	15251/15937/74747	3
GO:0021955	BP	GO:0021955	central nervous system neuron axonogenesis	3/217	39/23239	0.00572954	0.0450601	0.0326362	244152/20563/18028	3
GO:0030811	BP	GO:0030811	regulation of nucleotide catabolic process	3/217	39/23239	0.00572954	0.0450601	0.0326362	15251/15937/74747	3
GO:0090049	BP	GO:0090049	regulation of cell migration involved in sprouting angiogenesis	3/217	39/23239	0.00572954	0.0450601	0.0326362	21825/18128/19225	3
GO:0098801	BP	GO:0098801	regulation of renal system process	3/217	39/23239	0.00572954	0.0450601	0.0326362	13618/19218/13614	3
GO:1900015	BP	GO:1900015	regulation of cytokine production involved in inflammatory response	3/217	39/23239	0.00572954	0.0450601	0.0326362	16178/245126/171095	3
GO:0007178	BP	GO:0007178	transmembrane receptor protein serine/threonine kinase signaling pathway	9/217	350/23239	0.00582362	0.0456875	0.0330906	21825/18128/76905/20296/12562/22041/16007/12741/11642	9
GO:0070228	BP	GO:0070228	regulation of lymphocyte apoptotic process	4/217	77/23239	0.00588078	0.0460229	0.0333335	15251/14605/11847/13636	4
GO:0032872	BP	GO:0032872	regulation of stress-activated MAPK cascade	7/217	230/23239	0.00601371	0.0467271	0.0338436	63873/14388/16176/17394/14130/22041/13614	7
GO:0051188	BP	GO:0051188	cofactor biosynthetic process	7/217	230/23239	0.00601371	0.0467271	0.0338436	15251/15937/98256/18641/74747/23887/27273	7
GO:0009166	BP	GO:0009166	nucleotide catabolic process	5/217	123/23239	0.00601467	0.0467271	0.0338436	15251/15937/18641/74747/22271	5
GO:0045823	BP	GO:0045823	positive regulation of heart contraction	3/217	40/23239	0.00615199	0.0467583	0.0338662	30878/13614/11535	3
GO:0006096	BP	GO:0006096	glycolytic process	4/217	78/23239	0.00615417	0.0467583	0.0338662	15251/15937/18641/74747	4
GO:0043507	BP	GO:0043507	positive regulation of JUN kinase activity	4/217	78/23239	0.00615417	0.0467583	0.0338662	14388/16176/22041/13614	4
GO:0050805	BP	GO:0050805	negative regulation of synaptic transmission	4/217	78/23239	0.00615417	0.0467583	0.0338662	16176/12494/243725/19225	4
GO:0010811	BP	GO:0010811	positive regulation of cell-substrate adhesion	5/217	124/23239	0.00622089	0.0467583	0.0338662	21825/13612/16007/18073/14115	5
GO:0006813	BP	GO:0006813	potassium ion transport	7/217	232/23239	0.00629636	0.0467583	0.0338662	16513/19218/75607/84036/11936/16499/16523	7
GO:0070302	BP	GO:0070302	regulation of stress-activated protein kinase signaling cascade	7/217	232/23239	0.00629636	0.0467583	0.0338662	63873/14388/16176/17394/14130/22041/13614	7
GO:0009749	BP	GO:0009749	response to glucose	6/217	176/23239	0.00630605	0.0467583	0.0338662	15251/21825/18641/22329/18576/75454	6
GO:0003174	BP	GO:0003174	mitral valve development	2/217	13/23239	0.00632621	0.0467583	0.0338662	18128/13636	2
GO:0014820	BP	GO:0014820	tonic smooth muscle contraction	2/217	13/23239	0.00632621	0.0467583	0.0338662	12494/13614	2
GO:0030812	BP	GO:0030812	negative regulation of nucleotide catabolic process	2/217	13/23239	0.00632621	0.0467583	0.0338662	15937/74747	2
GO:0032306	BP	GO:0032306	regulation of prostaglandin secretion	2/217	13/23239	0.00632621	0.0467583	0.0338662	16176/13614	2
GO:0042535	BP	GO:0042535	positive regulation of tumor necrosis factor biosynthetic process	2/217	13/23239	0.00632621	0.0467583	0.0338662	21825/16803	2
GO:0046642	BP	GO:0046642	negative regulation of alpha-beta T cell proliferation	2/217	13/23239	0.00632621	0.0467583	0.0338662	11847/245126	2
GO:0048012	BP	GO:0048012	hepatocyte growth factor receptor signaling pathway	2/217	13/23239	0.00632621	0.0467583	0.0338662	71690/12927	2
GO:0051198	BP	GO:0051198	negative regulation of coenzyme metabolic process	2/217	13/23239	0.00632621	0.0467583	0.0338662	15937/74747	2
GO:0060670	BP	GO:0060670	branching involved in labyrinthine layer morphogenesis	2/217	13/23239	0.00632621	0.0467583	0.0338662	12702/11535	2
GO:0060856	BP	GO:0060856	establishment of blood-brain barrier	2/217	13/23239	0.00632621	0.0467583	0.0338662	54135/78560	2
GO:0061418	BP	GO:0061418	regulation of transcription from RNA polymerase II promoter in response to hypoxia	2/217	13/23239	0.00632621	0.0467583	0.0338662	15251/18128	2
GO:1902170	BP	GO:1902170	cellular response to reactive nitrogen species	2/217	13/23239	0.00632621	0.0467583	0.0338662	21825/12927	2
GO:2001212	BP	GO:2001212	regulation of vasculogenesis	2/217	13/23239	0.00632621	0.0467583	0.0338662	11535/65255	2
GO:0048568	BP	GO:0048568	embryonic organ development	11/217	488/23239	0.00639057	0.047125	0.0341317	15251/18128/12702/14388/11622/22329/16007/13614/11535/13636/21676	11
GO:0003208	BP	GO:0003208	cardiac ventricle morphogenesis	4/217	79/23239	0.00643588	0.0472409	0.0342157	15251/18128/11622/21924	4
GO:0006757	BP	GO:0006757	ATP generation from ADP	4/217	79/23239	0.00643588	0.0472409	0.0342157	15251/15937/18641/74747	4
GO:0008277	BP	GO:0008277	regulation of G-protein coupled receptor protein signaling pathway	5/217	126/23239	0.00664814	0.0486106	0.0352077	19218/56318/30878/13614/11535	5
GO:0009108	BP	GO:0009108	coenzyme biosynthetic process	6/217	178/23239	0.00665293	0.0486106	0.0352077	15251/15937/98256/18641/74747/27273	6
GO:0006970	BP	GO:0006970	response to osmotic stress	4/217	80/23239	0.00672602	0.0490133	0.0354994	14605/98256/63873/19225	4
GO:0045444	BP	GO:0045444	fat cell differentiation	7/217	235/23239	0.00673875	0.0490133	0.0354994	63873/12176/81703/117167/76905/19225/224792	7
GO:0009746	BP	GO:0009746	response to hexose	6/217	179/23239	0.00683147	0.0495748	0.0359061	15251/21825/18641/22329/18576/75454	6
GO:0001936	BP	GO:0001936	regulation of endothelial cell proliferation	5/217	127/23239	0.00686929	0.0497362	0.036023	21825/76905/30878/56221/20296	5
GO:0031012	CC	GO:0031012	extracellular matrix	21/221	474/23416	5.22515e-09	1.42647e-06	1.35304e-06	74145/21825/21810/244152/13003/17394/78892/19288/22041/16007/16012/18073/18074/14115/12826/12818/20563/69675/16777/94352/56744	21
GO:0062023	CC	GO:0062023	NA	16/221	330/23416	1.10502e-07	1.50835e-05	1.43071e-05	74145/21825/21810/13003/22041/16012/18073/18074/14115/12826/12818/20563/69675/16777/94352/56744	16
GO:0005604	CC	GO:0005604	basement membrane	7/221	105/23416	6.30737e-05	0.00573971	0.00544426	21810/22041/18073/18074/12826/16777/94352	7
GO:0005201	MF	GO:0005201	extracellular matrix structural constituent	12/217	139/22744	9.65755e-09	3.85336e-06	3.3039e-06	21825/21810/13003/16012/18073/18074/14115/12826/12818/20563/69675/16777	12
GO:0005539	MF	GO:0005539	glycosaminoglycan binding	12/217	202/22744	5.91814e-07	0.000118067	0.000101231	21825/192187/13003/78892/20296/20306/12628/16007/16891/14178/20563/56744	12
GO:0008201	MF	GO:0008201	heparin binding	10/217	150/22744	1.85873e-06	0.00024721	0.00021196	21825/78892/20296/20306/12628/16007/16891/14178/20563/56744	10
GO:0005178	MF	GO:0005178	integrin binding	9/217	122/22744	2.66441e-06	0.000252826	0.000216775	21825/16176/21810/270152/22329/13612/16007/71690/16777	9
GO:0008009	MF	GO:0008009	chemokine activity	6/217	43/22744	3.19615e-06	0.000252826	0.000216775	20310/56221/20305/20296/20306/56744	6
GO:1901681	MF	GO:1901681	sulfur compound binding	12/217	244/22744	4.26576e-06	0.000252826	0.000216775	21825/20562/78892/20296/20306/12628/16007/16891/17001/14178/20563/56744	12
GO:0048018	MF	GO:0048018	receptor ligand activity	17/217	484/22744	4.43555e-06	0.000252826	0.000216775	16176/211323/20310/50930/30878/56221/20305/20296/20306/16450/13614/11535/20210/16336/14178/20563/56744	17
GO:0050840	MF	GO:0050840	extracellular matrix binding	6/217	59/22744	2.08047e-05	0.00103763	0.000889673	21825/21810/16007/18073/14115/20563	6
GO:0042379	MF	GO:0042379	chemokine receptor binding	6/217	66/22744	3.9689e-05	0.00175954	0.00150864	20310/56221/20305/20296/20306/56744	6
GO:0005126	MF	GO:0005126	cytokine receptor binding	12/217	322/22744	6.65434e-05	0.00265508	0.00227648	53791/16176/16880/20310/76905/50930/56221/20305/20296/20306/11601/56744	12
GO:0050839	MF	GO:0050839	cell adhesion molecule binding	10/217	229/22744	7.41371e-05	0.00268916	0.0023057	21825/16176/21810/270152/22329/12562/13612/16007/71690/16777	10
GO:0001664	MF	GO:0001664	G-protein coupled receptor binding	11/217	285/22744	9.83637e-05	0.00327059	0.00280423	13618/20310/30878/56221/20305/20296/20306/13614/11535/16336/56744	11
GO:0005125	MF	GO:0005125	cytokine activity	9/217	214/22744	0.000224795	0.00689948	0.00591566	16176/20310/50930/56221/20305/20296/20306/13614/56744	9
GO:0043394	MF	GO:0043394	proteoglycan binding	4/217	35/22744	0.000334642	0.00953729	0.00817734	20562/12628/18073/20563	4
GO:0030169	MF	GO:0030169	low-density lipoprotein particle binding	3/217	16/22744	0.000437638	0.0116412	0.00998122	21825/192187/54135	3
GO:0043395	MF	GO:0043395	heparan sulfate proteoglycan binding	3/217	17/22744	0.000527689	0.0126334	0.010832	20562/12628/20563	3
GO:0019838	MF	GO:0019838	growth factor binding	7/217	147/22744	0.000538267	0.0126334	0.010832	21825/16880/16178/16007/16012/71690/12826	7
GO:0005044	MF	GO:0005044	scavenger receptor activity	4/217	44/22744	0.000811375	0.0179855	0.0154209	93671/192187/214523/94352	4
GO:0048020	MF	GO:0048020	CCR chemokine receptor binding	4/217	46/22744	0.000960953	0.02018	0.0173025	56221/20305/20296/20306	4
GO:0038024	MF	GO:0038024	cargo receptor activity	5/217	84/22744	0.00126481	0.0252329	0.0216348	93671/192187/54135/214523/94352	5
GO:0035586	MF	GO:0035586	purinergic receptor activity	3/217	25/22744	0.00168726	0.0320579	0.0274866	23890/229323/11542	3
GO:0071813	MF	GO:0071813	lipoprotein particle binding	3/217	26/22744	0.00189401	0.0328569	0.0281717	21825/192187/54135	3
GO:0071814	MF	GO:0071814	protein-lipid complex binding	3/217	26/22744	0.00189401	0.0328569	0.0281717	21825/192187/54135	3
GO:0005520	MF	GO:0005520	insulin-like growth factor binding	3/217	28/22744	0.00235323	0.0391225	0.0335439	16007/16012/71690	3
